# Supplementary material for: Mitochondrial protein sorting as a therapeutic target for ATP synthase disorders
Source: Nat Commun. 2014 Dec 18;5:5585. doi: 10.1038/ncomms6585 (PMC4284804; doi:10.1038/ncomms6585)
Supplement: Supplementary Data 1 — Raw counts of surviving atp6-T8993G and control cybrids in response to NaPT treatment or TIMM21 overexpression (Figs. 1b, 3d). [file ncomms6585-s2.xls]

## Sheet: NaPT Raw Data
Strain	Treatment	Concentration	Cell Count	Experiment Number
JCP239	DMSO	0.001	167000	1
JCP239	DMSO	0.001	191000	1
JCP239	DHLA	100 uM	304000	1
JCP239	DHLA	100 uM	345000	1
JCP239	DHLA	100 uM	338000	1
JCP239	NaPT	20 nM	257000	1
JCP239	NaPT	20 nM	183000	1
JCP239	NaPT	20 nM	264000	1
JCP239	NaPT	40 nM	251000	1
JCP239	NaPT	40 nM	219000	1
JCP239	NaPT	40 nM	275000	1
JCP239	NaPT	60 nM	267000	1
JCP239	NaPT	60 nM	253000	1
JCP239	NaPT	60 nM	288000	1
JCP239	NaPT	80 nM	295000	1
JCP239	NaPT	80 nM	278000	1
JCP239	NaPT	80 nM	231000	1
JCP239	NaPT	100 nM	309000	1
JCP239	NaPT	100 nM	281000	1
JCP239	NaPT	100 nM	313000	1
JCP239	Chlorhexidine	25 nM	268000	1
JCP239	Chlorhexidine	25 nM	231000	1
JCP239	Chlorhexidine	25 nM	261000	1
JCP213	DMSO	0.001	250000	1
JCP213	DMSO	0.001	288000	1
JCP213	DMSO	0.001	268000	1
JCP213	DHLA	100 uM	275000	1
JCP213	DHLA	100 uM	314000	1
JCP213	DHLA	100 uM	220000	1
JCP213	NaPT	20 nM	260000	1
JCP213	NaPT	20 nM	302000	1
JCP213	NaPT	20 nM	286000	1
JCP213	NaPT	40 nM	275000	1
JCP213	NaPT	40 nM	314000	1
JCP213	NaPT	40 nM	271000	1
JCP213	NaPT	60 nM	259000	1
JCP213	NaPT	60 nM	258000	1
JCP213	NaPT	60 nM	261000	1
JCP213	NaPT	80 nM	254000	1
JCP213	NaPT	80 nM	294000	1
JCP213	NaPT	80 nM	261000	1
JCP213	NaPT	100 nM	239000	1
JCP213	NaPT	100 nM	282000	1
JCP213	NaPT	100 nM	241000	1
JCP213	Chlorhexidine	25 nM	251000	1
JCP213	Chlorhexidine	25 nM	304000	1
JCP213	Chlorhexidine	25 nM	275000	1
JCP239	DMSO	0.001	112000	2
JCP239	DMSO	0.001	104000	2
JCP239	DMSO	0.001	125000	2
JCP239	DHLA	100 uM	251000	2
JCP239	DHLA	100 uM	253000	2
JCP239	DHLA	100 uM	255000	2
JCP239	NaPT	25 nM	134000	2
JCP239	NaPT	25 nM	128000	2
JCP239	NaPT	25 nM	153000	2
JCP239	NaPT	50 nM	140000	2
JCP239	NaPT	50 nM	141000	2
JCP239	NaPT	50 nM	152000	2
JCP239	NaPT	75 nM	178000	2
JCP239	NaPT	75 nM	168000	2
JCP239	NaPT	75 nM	187000	2
JCP239	NaPT	100 nM	163000	2
JCP239	NaPT	100 nM	166000	2
JCP239	NaPT	100 nM	162000	2
JCP239	NaPT	125 nM	164000	2
JCP239	NaPT	125 nM	145000	2
JCP239	NaPT	125 nM	157000	2
JCP239	NaPT	150 nM	156000	2
JCP239	NaPT	150 nM	143000	2
JCP239	NaPT	150 nM	152000	2
JCP239	NaPT	175 nM	168000	2
JCP239	NaPT	175 nM	162000	2
JCP239	NaPT	175 nM	171000	2
JCP239	NaPT	200 nM	166000	2
JCP239	NaPT	200 nM	150000	2
JCP239	NaPT	200 nM	153000	2
JCP239	NaPT	225 nM	154000	2
JCP239	NaPT	225 nM	117000	2
JCP239	NaPT	225 nM	102000	2
JCP239	Chlorhexidine	25 nM	169000	2
JCP239	Chlorhexidine	25 nM	162000	2
JCP213	Chlorhexidine	25 nM	156000	2
JCP213	DMSO	0.001	260000	2
JCP213	DMSO	0.001	261000	2
JCP213	DMSO	0.001	264000	2
JCP213	DHLA	100 uM	263000	2
JCP213	DHLA	100 uM	248000	2
JCP213	DHLA	100 uM	257000	2
JCP213	NaPT	25 nM	254000	2
JCP213	NaPT	25 nM	287000	2
JCP213	NaPT	25 nM	257000	2
JCP213	NaPT	50 nM	258000	2
JCP213	NaPT	50 nM	239000	2
JCP213	NaPT	50 nM	237000	2
JCP213	NaPT	75 nM	266000	2
JCP213	NaPT	75 nM	276000	2
JCP213	NaPT	75 nM	133000	2
JCP213	NaPT	100 nM	239000	2
JCP213	NaPT	100 nM	303000	2
JCP213	NaPT	100 nM	262000	2
JCP213	NaPT	125 nM	267000	2
JCP213	NaPT	125 nM	258000	2
JCP213	NaPT	125 nM	283000	2
JCP213	NaPT	150 nM	234000	2
JCP213	NaPT	150 nM	265000	2
JCP213	NaPT	150 nM	199000	2
JCP213	NaPT	175 nM	208000	2
JCP213	NaPT	175 nM	215000	2
JCP213	NaPT	175 nM	209000	2
JCP213	NaPT	200 nM	179000	2
JCP213	NaPT	200 nM	175000	2
JCP213	NaPT	200 nM	177000	2
JCP213	NaPT	225 nM	166000	2
JCP213	NaPT	225 nM	167000	2
JCP213	NaPT	225 nM	184000	2
JCP213	Chlorhexidine	25 nM	267000	2
JCP213	Chlorhexidine	25 nM	327000	2
JCP213	Chlorhexidine	25 nM	321000	2

## Sheet: NaPT lmtest Analysis Exp 1
Condition	Estimate	Std. Error	t value	Pr(>|t|)
DHLA 100 uM	0.837989	0.0907185	9.23725	4.48091e-07
DMSO 0.1%	9.81308e-17	0.111107	8.8321e-16	1
NaPT 100 nM	0.681564	0.0907185	7.51296	4.41728e-06
NaPT 20 nM	0.310987	0.0907185	3.42804	0.00449361
NaPT 40 nM	0.387337	0.0907185	4.26966	0.000913236
NaPT 60 nM	0.504655	0.0907185	5.56288	9.18261e-05
NaPT 80 nM	0.497207	0.0907185	5.48077	0.000105542

## Sheet: TIMM21 Raw Data
Condition	Construct	Cell Count	Experiment Number
Glucose 1d	pLOC-RFP-control OHS5832	290300	1
Glucose 1d	pLOC-RFP-control OHS5832	242500	1
Glucose 1d	pLOC-RFP-control OHS5832	306100	1
Glucose-deprived 6d	pLOC-RFP-control OHS5832	55300	1
Glucose-deprived 6d	pLOC-RFP-control OHS5832	60800	1
Glucose-deprived 6d	pLOC-RFP-control OHS5832	59000	1
Glucose 1d	pLOC-Tim21 OHS5897-101185497	213500	1
Glucose 1d	pLOC-Tim21 OHS5897-101185497	220800	1
Glucose 1d	pLOC-Tim21 OHS5897-101185497	209800	1
Glucose-deprived 6d	pLOC-Tim21 OHS5897-101185497	86100	1
Glucose-deprived 6d	pLOC-Tim21 OHS5897-101185497	121700	1
Glucose-deprived 6d	pLOC-Tim21 OHS5897-101185497	110300	1
Glucose 1d	pLOC-RFP-control OHS5832	159900	2
Glucose 1d	pLOC-RFP-control OHS5832	183700	2
Glucose 1d	pLOC-RFP-control OHS5832	187400	2
Glucose-deprived 6d	pLOC-RFP-control OHS5832	80500	2
Glucose-deprived 6d	pLOC-RFP-control OHS5832	73400	2
Glucose 1d	pLOC-Tim21 OHS5897-101185497	193500	2
Glucose 1d	pLOC-Tim21 OHS5897-101185497	193700	2
Glucose 1d	pLOC-Tim21 OHS5897-101185497	179000	2
Glucose-deprived 6d	pLOC-Tim21 OHS5897-101185497	144400	2
Glucose-deprived 6d	pLOC-Tim21 OHS5897-101185497	147800	2
Glucose 1d	pLOC-RFP-control OHS5832	172500	3
Glucose 1d	pLOC-RFP-control OHS5832	158200	3
Glucose 1d	pLOC-RFP-control OHS5832	163800	3
Glucose 1d	pLOC-RFP-control OHS5832	162700	3
Glucose 1d	pLOC-Tim21 OHS5897-101185497	183300	3
Glucose 1d	pLOC-Tim21 OHS5897-101185498	168200	3
Glucose 1d	pLOC-Tim21 OHS5897-101185499	158700	3
Glucose 1d	pLOC-Tim21 OHS5897-101185500	152300	3
Glucose-deprived 6d	pLOC-RFP-control OHS5832	5750	3
Glucose-deprived 6d	pLOC-RFP-control OHS5832	6370	3
Glucose-deprived 6d	pLOC-RFP-control OHS5832	9770	3
Glucose-deprived 6d	pLOC-RFP-control OHS5832	5020	3
Glucose-deprived 6d	pLOC-Tim21 OHS5897-101185497	13100	3
Glucose-deprived 6d	pLOC-Tim21 OHS5897-101185497	13520	3
Glucose-deprived 6d	pLOC-Tim21 OHS5897-101185497	12450	3
Glucose-deprived 6d	pLOC-Tim21 OHS5897-101185497	12820	3
