# Supplementary material for: Mitochondrial protein sorting as a therapeutic target for ATP synthase disorders
Source: Nat Commun. 2014 Dec 18;5:5585. doi: 10.1038/ncomms6585 (PMC4284804; doi:10.1038/ncomms6585)
Supplement: Supplementary Data 2 — Systematic chemical-genomic profiles derived from the yeast homozygous and heterozygous deletion collection treated with NaPT (Fig. 1). The z-scores as computed in Hillenmeyer et al.3, fold changes as described in Methods, and gene annotation according to the Saccharomyces Genome Database are provided, in tab-delimited format. [file ncomms6585-s3.txt]

Strain	Gene	z_score	Fold_change	Description	GO_function	GO_process	GO_component	Essential	Zygosity
YAL001C::chr1_1	TFC3	1.83688	0.237992	Largest of six subunits of the RNA polymerase III transcription initiation factor complex (TFIIIC); part of the TauB domain of TFIIIC that binds DNA at the BoxB promoter sites of tRNA and similar genes; cooperates with Tfc6p in DNA binding	DNA binding (IEA); RNA polymerase III transcription factor activity (TAS)	"regulation of transcription, DNA-dependent (IEA); transcription (IEA); transcription initiation from RNA polymerase III promoter (TAS)"	"mitochondrion (IDA, IEA); nucleus (IEA); transcription factor TFIIIC complex (TAS)"	yes	het
YAL002W::chr1_1	VPS8	2.86763	0.425052	Membrane-associated protein that interacts with Vps21p to facilitate soluble vacuolar protein localization; component of the CORVET complex; required for localization and trafficking of the CPY sorting receptor; contains RING finger motif	metal ion binding (IEA); molecular_function (ND); zinc ion binding (IEA)	"late endosome to vacuole transport (IGI, IMP); protein transport (IEA); transport (IEA)"	CORVET complex (IDA); Golgi apparatus (IEA); membrane fraction (IDA)	no	hom
YAL003W::chr1_1	EFB1	-3.01974	-0.257603	"Translation elongation factor 1 beta; stimulates nucleotide exchange to regenerate EF-1 alpha-GTP for the next elongation cycle; part of the EF-1 complex, which facilitates binding of aminoacyl-tRNA to the ribosomal A site"	"translation elongation factor activity (TAS, IEA)"	"translation (IEA); translational elongation (TAS, IEA)"	"eukaryotic translation elongation factor 1 complex (IMP, IEA, ISS); ribosome (TAS)"	yes	het
YAL004W::chr1_1	YAL004W	-0.978514	-0.105441	"Dubious open reading frame unlikely to encode a protein, based on available experimental and comparative sequence data; completely overlaps verified gene SSA1/YAL005C"				no	hom
YAL005C::chr1_1	SSA1	1.5374	0.135975	"ATPase involved in protein folding and nuclear localization signal (NLS)-directed nuclear transport; member of heat shock protein 70 (HSP70) family; forms a chaperone complex with Ydj1p; localized to the nucleus, cytoplasm, and cell wall"	ATP binding (IEA); ATPase activity (IDA); nucleotide binding (IEA); unfolded protein binding (IDA)	"SRP-dependent cotranslational protein targeting to membrane, translocation (IDA); protein folding (IDA); protein import into nucleus, translocation (IDA); protein refolding (IDA); protein targeting to mitochondrion (IMP); response to stress (IMP, IEA); translation (IMP)"	"cell wall (IEA); chaperonin-containing T-complex (IPI); cytoplasm (IDA, IEA); extracellular region (IEA); fungal-type cell wall (IDA); fungal-type vacuole membrane (IDA); nucleus (IDA)"	no	hom
YAL007C::chr1_1	ERP2	1.39195	0.163272	"Protein that forms a heterotrimeric complex with Erp1p, Emp24p, and Erv25p; member, along with Emp24p and Erv25p, of the p24 family involved in ER to Golgi transport and localized to COPII-coated vesicles"	molecular_function (ND)	ER to Golgi vesicle-mediated transport (IPI); protein transport (IEA); transport (IEA); vesicle-mediated transport (IEA)	ER to Golgi transport vesicle (IDA); endoplasmic reticulum (IEA); endoplasmic reticulum membrane (IEA); integral to membrane (IEA); membrane (IEA)	no	hom
YAL008W::chr1_1	FUN14	0.0885798	0.0180598	Mitochondrial protein of unknown function	molecular_function (ND)	biological_process (ND)	integral to membrane (IEA); membrane (IEA); mitochondrial outer membrane (IDA); mitochondrion (IDA)	no	hom
YAL009W::chr1_1	SPO7	-1.43093	-0.225672	"Regulatory subunit of Nem1p-Spo7p phosphatase holoenzyme, which regulates nuclear growth by controlling recruitment of Pah1p onto promoters of phospholipid biosynthetic genes; required for normal nuclear envelope morphology and sporulation"	phosphoprotein phosphatase activity (IDA)	"ascospore formation (IMP); meiosis (IMP); nuclear organization and biogenesis (IGI, IMP); sporulation (IEA)"	"endoplasmic reticulum (IEA); endoplasmic reticulum membrane (IEA); integral to membrane (IEA, IDA, ISS); membrane (IEA); nuclear envelope-endoplasmic reticulum network (IDA); nuclear membrane (IEA); nucleus (IEA)"	no	hom
YAL010C::chr1_1	MDM10			Subunit of both the Mdm10-Mdm12-Mmm1 complex and the mitochondrial sorting and assembly machinery (SAM complex); functions in both the general and Tom40p-specific pathways for import and assembly of outer membrane beta-barrel proteins	molecular_function (ND)	mitochondrial genome maintenance (TAS); mitochondrion inheritance (TAS); mitochondrion organization and biogenesis (TAS); protein complex assembly (IMP); protein import into mitochondrial outer membrane (IMP); telomere maintenance (IMP)	"Mdm10/Mdm12/Mmm1 complex (IPI); integral to membrane (IEA); membrane (IEA); mitochondrial outer membrane (IDA, IEA); mitochondrial sorting and assembly machinery complex (IPI); mitochondrion (IEA); outer membrane (IEA)"	no	hom
YAL011W::chr1_1	SWC3	0.695243	0.136047	"Protein of unknown function, component of the SWR1 complex, which exchanges histone variant H2AZ (Htz1p) for chromatin-bound histone H2A; required for formation of nuclear-associated array of smooth endoplasmic reticulum known as karmellae"	molecular_function (ND)	"chromatin modification (IEA); chromatin remodeling (IDA, IMP, IGI); endoplasmic reticulum organization and biogenesis (IMP); histone exchange (IPI); regulation of transcription, DNA-dependent (IEA); response to drug (IMP); transcription (IEA)"	"SWR1 complex (IDA); mitochondrion (IDA); nucleus (IEA, IDA)"	no	hom
YAL012W::chr00_12	CYS3	1.56186	0.377248	"Cystathionine gamma-lyase, catalyzes one of the two reactions involved in the transsulfuration pathway that yields cysteine from homocysteine with the intermediary formation of cystathionine"	"catalytic activity (IEA); cystathionine gamma-lyase activity (IDA, IEA); lyase activity (IEA); pyridoxal phosphate binding (IEA)"	amino acid biosynthetic process (IEA); amino acid metabolic process (IEA); cysteine biosynthetic process (IEA); cysteine metabolic process (TAS); response to drug (IMP); sulfur amino acid metabolic process (TAS); transsulfuration (TAS)	"cytoplasm (IDA, IEA)"	no	hom
YAL013W::chr1_1	DEP1	-1.86858	-0.730919	"Transcriptional modulator involved in regulation of structural phospholipid biosynthesis genes and metabolically unrelated genes, as well as maintenance of telomeres, mating efficiency, and sporulation"	histone deacetylase activity (IDA); transcription regulator activity (IMP)	"chromatin modification (IEA); histone deacetylation (IDA); phospholipid metabolic process (IMP); regulation of transcription from RNA polymerase II promoter (IMP); regulation of transcription, DNA-dependent (IEA); telomere maintenance (IMP); transcription (IEA)"	"Rpd3L complex (IDA); cytoplasm (IEA); nucleus (IEA, IC)"	no	hom
YAL014C::chr1_1	SYN8	-0.696429	-0.0598685	Endosomal SNARE related to mammalian syntaxin 8	SNAP receptor activity (IDA)	"protein transport (IEA); transport (IEA, IMP, IPI)"	"endosome (TAS, IEA); endosome membrane (IEA); integral to membrane (IEA); membrane (IEA)"	no	hom
YAL015C::chr1_1	NTG1	2.26423	0.112153	"DNA N-glycosylase and apurinic/apyrimidinic (AP) lyase involved in base excision repair, localizes to the nucleus and mitochondrion"	"DNA binding (IEA); DNA-(apurinic or apyrimidinic site) lyase activity (IDA); catalytic activity (IEA); endonuclease activity (IEA); hydrolase activity (IEA); hydrolase activity, acting on glycosyl bonds (IEA); oxidized purine base lesion DNA N-glycosylase activity (IDA); oxidized pyrimidine base lesion DNA N-glycosylase activity (IDA, ISS)"	"DNA repair (IDA, IEA); base-excision repair (IDA, IEA); base-excision repair, AP site formation (IDA); metabolic process (IEA); response to DNA damage stimulus (IEA)"	"intracellular (IEA); mitochondrion (IDA, IEA); nucleus (IDA)"	no	hom
YAL016C-B::chr00_20	YAL016C-B	0.397712	0.075612	"Dubious open reading frame unlikely to encode a protein, based on available experimental and comparative sequence data"				no	hom
YAL016W::chr00_12	TPD3			"Regulatory subunit A of the heterotrimeric protein phosphatase 2A, which also contains regulatory subunit Cdc55p and either catalytic subunit Pph21p or Pph22p; required for cell morphogenesis and for transcription by RNA polymerase III"	"binding (IEA); protein serine/threonine phosphatase activity (TAS, IDA, IMP)"	actin filament organization (TAS); budding cell bud growth (TAS); mitotic cell cycle spindle assembly checkpoint (IMP); protein amino acid dephosphorylation (TAS); translation (IMP)	"cellular bud neck (IDA); cellular bud tip (IDA); cytoplasm (IDA); mating projection tip (IDA); nucleus (IDA); protein phosphatase type 2A complex (TAS, IDA); spindle pole body (IDA)"	no	hom
YAL017W::chr1_1	PSK1	-1.02273	-0.100207	One of two (see also PSK2) PAS domain containing S/T protein kinases; coordinately regulates protein synthesis and carbohydrate metabolism and storage in response to a unknown metabolite that reflects nutritional status	"ATP binding (IEA); kinase activity (IEA); nucleotide binding (IEA); protein kinase activity (IEA); protein serine/threonine kinase activity (ISS, IEA, IMP); signal transducer activity (IEA); transferase activity (IEA)"	"1,6-beta-glucan biosynthetic process (IGI); hexose metabolic process (IGI, IMP); protein amino acid phosphorylation (IMP, ISS, IEA); signal transduction (IEA)"	cytoplasm (IDA)	no	hom
YAL018C::chr1_1	YAL018C	-0.804481	-0.111684	Putative protein of unknown function	molecular_function (ND)	biological_process (ND)	cellular_component (ND); integral to membrane (IEA); membrane (IEA)	no	hom
YAL019W::chr1_1	FUN30	1.72142	0.383717	"Protein whose overexpression affects chromosome stability, potential Cdc28p substrate; homolog of Snf2p; the authentic, non-tagged protein is detected in highly purified mitochondria in high-throughput studies"	ATP binding (IEA); DNA binding (IEA); helicase activity (IEA); hydrolase activity (IEA); molecular_function (ND); nucleic acid binding (IEA); nucleotide binding (IEA)	chromosome organization and biogenesis (IGI)	"mitochondrion (IDA); nucleus (IEA, IDA)"	no	hom
YAL020C::chr1_1	ATS1	-0.52	-0.11661	"Protein required, with Elongator complex, Kti11p, and Kti12p, for modification of wobble nucleosides in tRNA; has a potential role in regulatory interactions between microtubules and the cell cycle"	molecular_function (ND)	"budding cell bud growth (IGI, IMP); microtubule cytoskeleton organization and biogenesis (IGI, IMP); microtubule-based process (ISS, IGI); tRNA modification (IMP)"	cytoplasm (IPI)	no	hom
YAL021C::chr00_21	CCR4	1.27955	0.337817	"Component of the CCR4-NOT transcriptional complex, which is involved in regulation of gene expression; component of the major cytoplasmic deadenylase, which is involved in mRNA poly(A) tail shortening"	3'-5'-exoribonuclease activity (TAS); RNA binding (IEA); exonuclease activity (IEA); hydrolase activity (IEA); magnesium ion binding (IEA); metal ion binding (IEA); nuclease activity (IEA); poly(A)-specific ribonuclease activity (IEA)	"DNA replication (IGI); DNA replication checkpoint (IGI); RNA elongation from RNA polymerase II promoter (IMP, IGI); nuclear-transcribed mRNA catabolic process, deadenylation-dependent decay (IGI, IMP, IDA); nuclear-transcribed mRNA poly(A) tail shortening (IDA, IMP); regulation of transcription from RNA polymerase II promoter (IPI); regulation of transcription, DNA-dependent (IEA); replication fork protection (IGI); response to drug (IMP); transcription (IEA); traversing start control point of mitotic cell cycle (IMP)"	"CCR4-NOT core complex (IPI); Cdc73/Paf1 complex (IPI); cytoplasm (IDA, IEA); nucleus (IEA)"	no	hom
YAL021C::chr1_1	CCR4	-0.755992	-0.223625	"Component of the CCR4-NOT transcriptional complex, which is involved in regulation of gene expression; component of the major cytoplasmic deadenylase, which is involved in mRNA poly(A) tail shortening"	3'-5'-exoribonuclease activity (TAS); RNA binding (IEA); exonuclease activity (IEA); hydrolase activity (IEA); magnesium ion binding (IEA); metal ion binding (IEA); nuclease activity (IEA); poly(A)-specific ribonuclease activity (IEA)	"DNA replication (IGI); DNA replication checkpoint (IGI); RNA elongation from RNA polymerase II promoter (IMP, IGI); nuclear-transcribed mRNA catabolic process, deadenylation-dependent decay (IGI, IMP, IDA); nuclear-transcribed mRNA poly(A) tail shortening (IDA, IMP); regulation of transcription from RNA polymerase II promoter (IPI); regulation of transcription, DNA-dependent (IEA); replication fork protection (IGI); response to drug (IMP); transcription (IEA); traversing start control point of mitotic cell cycle (IMP)"	"CCR4-NOT core complex (IPI); Cdc73/Paf1 complex (IPI); cytoplasm (IDA, IEA); nucleus (IEA)"	no	hom
YAL022C::chr1_1	FUN26	-0.704774	-0.0541475	Nucleoside transporter with broad nucleoside selectivity; localized to intracellular membranes	"nucleoside transmembrane transporter activity (IDA, IEA)"	nucleoside transport (IDA); transport (IEA)	"integral to membrane (IEA); intracellular (IDA); membrane (IEA, IDA)"	no	hom
YAL023C::chr1_1	PMT2	-0.964237	-0.194268	"Protein O-mannosyltransferase, transfers mannose residues from dolichyl phosphate-D-mannose to protein serine/threonine residues; acts in a complex with Pmt1p, can instead interact with Pmt5p in some conditions; target for new antifungals"	"dolichyl-phosphate-mannose-protein mannosyltransferase activity (ISS, IMP, IEA); mannosyltransferase activity (IEA); transferase activity (IEA); transferase activity, transferring glycosyl groups (IEA)"	"protein amino acid O-linked glycosylation (ISS, IEA, IMP)"	"endoplasmic reticulum (IEA, TAS); endoplasmic reticulum membrane (IEA); integral to membrane (IEA); membrane (IEA)"	no	hom
YAL024C::chr00_17a	LTE1	5.17847	0.512974	"Putative GDP/GTP exchange factor required for mitotic exit at low temperatures; acts as a guanine nucleotide exchange factor (GEF) for Tem1p, which is a key regulator of mitotic exit; physically associates with Ras2p-GTP"	"guanyl-nucleotide exchange factor activity (ISS, IEA)"	cell cycle (IEA); cell division (IEA); mitosis (IEA); mitotic cell cycle spindle orientation checkpoint (TAS); regulation of exit from mitosis (TAS); regulation of small GTPase mediated signal transduction (IEA); response to drug (IMP); small GTPase mediated signal transduction (IEA); vesicle-mediated transport (IGI)	"cellular bud (TAS, IEA); cytoplasm (IEA); intracellular (IEA)"	no	hom
YAL025C::chr1_1	MAK16	-2.0365	-0.331556	"Essential nuclear protein, constituent of 66S pre-ribosomal particles; required for maturation of 25S and 5.8S rRNAs; required for maintenance of M1 satellite double-stranded RNA of the L-A virus"	molecular_function (ND)	"cell cycle (IEA); maturation of 5.8S rRNA from tricistronic rRNA transcript (SSU-rRNA, 5.8S rRNA, LSU-rRNA) (IMP); maturation of LSU-rRNA from tricistronic rRNA transcript (SSU-rRNA, 5.8S rRNA, LSU-rRNA) (IMP); ribosomal large subunit biogenesis and assembly (IMP); ribosome biogenesis and assembly (RCA)"	nucleolus (IDA); nucleus (IEA)	yes	het
YAL026C::chr1_1	DRS2	-1.45898	-0.371031	Aminophospholipid translocase (flippase) that maintains membrane lipid asymmetry in post-Golgi secretory vessicles; contributes to clathrin-coated vesicle formation and endocytosis; mutations in human homolog ATP8B1 result in liver disease	"ATP binding (IEA); ATPase activity, coupled to transmembrane movement of ions, phosphorylative mechanism (ISS, IEA); hydrolase activity (IEA); magnesium ion binding (IEA); nucleotide binding (IEA); phospholipid-translocating ATPase activity (IMP, IEA, IGI)"	"endocytosis (IGI); intracellular protein transport (IGI); phospholipid translocation (IMP); phospholipid transport (IEA); post-Golgi vesicle-mediated transport (IMP, IGI); ribosomal small subunit assembly and maintenance (IMP); transport (IEA)"	Golgi apparatus (IEA); integral to membrane (IEA); membrane (IEA); trans-Golgi network (IDA)	no	hom
YAL027W::chr1_1	SAW1	-0.993378	-0.129279	Catalyzes 3'-nonhomologous tail removal of Rad1p/Rad10p-dependent single-strand annealing recombination intermediates; green fluorescent protein (GFP)-fusion protein localizes to the nucleus; YAL027W is a non-essential gene	molecular_function (ND)	biological_process (ND)	nucleus (IDA)	no	hom
YAL028W::chr1_1	FRT2	0.518124	0.0513392	"Tail-anchored endoplasmic reticulum membrane protein, interacts with homolog Frt1p but is not a substrate of calcineurin (unlike Frt1p), promotes growth in conditions of high Na+, alkaline pH, or cell wall stress; potential Cdc28p substrate"	molecular_function (ND)	response to stress (IMP)	"endoplasmic reticulum (IEA, IDA); endoplasmic reticulum membrane (IEA); integral to membrane (IEA); membrane (IEA)"	no	hom
YAL029C::chr1_1	MYO4	0.158827	0.0343398	"One of two type V myosin motors (along with MYO2) involved in actin-based transport of cargos; required for mRNA transport, including ASH1 mRNA, and facilitating the growth and movement of ER tubules into the growing bud along with She3p"	"ATP binding (IEA); actin binding (IEA); actin filament binding (IDA, IEA); calmodulin binding (IEA); microfilament motor activity (IDA); motor activity (IEA); nucleotide binding (IEA)"	"endoplasmic reticulum inheritance (IMP); intracellular mRNA localization (IMP, IPI); mating type switching (IMP)"	"cellular bud (IEA, IDA); filamentous actin (IDA); mitochondrion (IDA); myosin V complex (ISS); myosin complex (IEA)"	no	hom
YAL030W::chr1_1	SNC1	0.466926	0.0513907	Vesicle membrane receptor protein (v-SNARE) involved in the fusion between Golgi-derived secretory vesicles with the plasma membrane; proposed to be involved in endocytosis; member of the synaptobrevin/VAMP family of R-type v-SNARE proteins	SNAP receptor activity (TAS)	"Golgi to plasma membrane transport (TAS); endocytosis (TAS, IMP); vesicle fusion (TAS); vesicle-mediated transport (IEA)"	SNARE complex (IDA); endomembrane system (IEA); endosome (IDA); integral to membrane (IEA); membrane (IEA); trans-Golgi network (IDA); transport vesicle (IDA)	no	hom
YAL031C::chr1_1	GIP4	0.906954	0.0959636	Cytoplasmic Glc7-interacting protein whose overexpression relocalizes Glc7p from the nucleus and prevents chromosome segregation; potential Cdc28p substrate	protein phosphatase 1 binding (IDA); protein phosphatase type 1 regulator activity (IMP)	chromosome segregation (IMP); regulation of phosphoprotein phosphatase activity (IMP)	"cytoplasm (IDA, IEA)"	no	hom
YAL032C::chr1_1	PRP45	0.27716	0.0366728	Protein required for pre-mRNA splicing; associates with the spliceosome and interacts with splicing factors Prp22p and Prp46p; orthologous to human transcriptional coactivator SKIP and can activate transcription of a reporter gene	transcription activator activity (IDA)	"RNA splicing (IEA); mRNA processing (IEA); nuclear mRNA splicing, via spliceosome (IMP); positive regulation of transcription from RNA polymerase II promoter (IDA)"	"nucleus (IEA, IDA); spliceosome (IPI, IEA)"	yes	het
YAL033W::chr1_1	POP5	0.315816	0.0750398	"Subunit of both RNase MRP, which cleaves pre-rRNA, and nuclear RNase P, which cleaves tRNA precursors to generate mature 5' ends"	"hydrolase activity (IEA); ribonuclease MRP activity (IMP); ribonuclease P activity (IMP, IEA); ribonuclease activity (IEA)"	"mRNA cleavage (IPI); rRNA processing (TAS, IEA); tRNA processing (TAS, IEA)"	cytoplasm (IEA); nucleolar ribonuclease P complex (IDA); nucleus (IEA); ribonuclease MRP complex (IDA)	yes	het
YAL034C::chr1_1	FUN19			Non-essential protein of unknown function	molecular_function (ND)	biological_process (ND)	cellular_component (ND)	no	hom
YAL034W-A::chr1_1	MTW1	-2.75648	-0.263017	Essential component of the MIND kinetochore complex (Mtw1p Including Nnf1p-Nsl1p-Dsn1p) which joins kinetochore subunits contacting DNA to those contacting microtubules; critical to kinetochore assembly	molecular_function (ND)	cell cycle (IEA); cell division (IEA); chromosome segregation (IDA); mitosis (IEA)	"chromosome, centromeric region (IEA); condensed chromosome kinetochore (IEA); nuclear MIS12/MIND type complex (IDA); nucleus (IEA); spindle pole (IDA)"	yes	het
YAL035C-A::chr1_1	YAL035C-A	-0.917632	-0.0694428						het
YAL035W::chr1_1	FUN12			"GTPase, required for general translation initiation by promoting Met-tRNAiMet binding to ribosomes and ribosomal subunit joining; homolog of bacterial IF2"	"GTP binding (IEA); GTPase activity (IMP, IEA, ISS); nucleotide binding (IEA); translation initiation factor activity (IDA, IEA)"	translation (IEA); translational initiation (IDA)	cytosolic small ribosomal subunit (IDA); mitochondrion (IDA)	no	hom
YAL036C::chr1_1	RBG1	0.231328	0.0252529	Member of the DRG family of GTP-binding proteins; interacts with translating ribosomes and with Tma46p	"GTP binding (IEA, ISS); nucleotide binding (IEA)"	ribosome biogenesis and assembly (RCA)	"cytoplasm (IDA, IEA); intracellular (IEA)"	no	hom
YAL037C-A::chr00_20	YAL037C-A	0.176581	0.0202305	Putative protein of unknown function	molecular_function (ND)	biological_process (ND)	cellular_component (ND)	no	hom
YAL037W::chr1_1	YAL037W	-0.435777	-0.114405	Putative protein of unknown function	molecular_function (ND)	biological_process (ND)	cellular_component (ND)	no	hom
YAL038W::chr1_1	CDC19	1.23134	0.137299	"Pyruvate kinase, functions as a homotetramer in glycolysis to convert phosphoenolpyruvate to pyruvate, the input for aerobic (TCA cycle) or anaerobic (glucose fermentation) respiration"	"catalytic activity (IEA); kinase activity (IEA); magnesium ion binding (IEA); metal ion binding (IEA); potassium ion binding (IEA); pyruvate kinase activity (IMP, IDA, IEA); transferase activity (IEA)"	"glycolysis (IMP, IEA); pyruvate metabolic process (IMP)"	cytosol (TAS)	yes	het
YAL039C::chr1_1	CYC3			"Cytochrome c heme lyase (holocytochrome c synthase), attaches heme to apo-cytochrome c (Cyc1p or Cyc7p) in the mitochondrial intermembrane space; human ortholog may have a role in microphthalmia with linear skin defects (MLS)"	"holocytochrome-c synthase activity (IDA, IEA); iron ion binding (IEA); lyase activity (IEA); metal ion binding (IEA)"	cytochrome c-heme linkage (IDA)	"membrane (IEA); mitochondrial inner membrane (IEA); mitochondrial intermembrane space (IDA); mitochondrion (IDA, IEA)"	no	hom
YAL040C::chr1_1	CLN3	0.0414896	0.0691418	"G1 cyclin involved in cell cycle progression; activates Cdc28p kinase to promote the G1 to S phase transition; plays a role in regulating transcription of the other G1 cyclins, CLN1 and CLN2; regulated by phosphorylation and proteolysis"	cyclin-dependent protein kinase regulator activity (TAS)	"G1/S transition of mitotic cell cycle (TAS); cell cycle (IEA); cell division (IEA); regulation of cell size (IMP); regulation of cyclin-dependent protein kinase activity (TAS); vacuole fusion, non-autophagic (IDA, IMP); vacuole organization and biogenesis (IMP)"	"nucleus (IDA, IMP)"	no	hom
YAL041W::chr1_1	CDC24	-1.96419	-0.933912	"Guanine nucleotide exchange factor (GEF or GDP-release factor) for Cdc42p; required for polarity establishment and maintenance, and mutants have morphological defects in bud formation and shmooing"	"Rho guanyl-nucleotide exchange factor activity (TAS, IEA); guanyl-nucleotide exchange factor activity (IEA)"	"budding cell apical bud growth (IPI); budding cell isotropic bud growth (IPI); cellular morphogenesis during conjugation with cellular fusion (IMP, IPI); chitin localization (IMP); establishment of cell polarity (TAS); intracellular signaling cascade (IEA); invasive growth in response to glucose limitation (IPI); pheromone-dependent signal transduction during conjugation with cellular fusion (IGI, TAS, IPI); pseudohyphal growth (IPI); regulation of Rho protein signal transduction (IEA); regulation of exit from mitosis (IMP); small GTPase mediated signal transduction (TAS)"	cellular bud neck (IDA); incipient cellular bud site (IDA); intracellular (IEA); mating projection tip (IDA); nucleus (IDA)	yes	het
YAL042W::chr1_1	ERV46	-0.370787	-0.0360017	"Protein localized to COPII-coated vesicles, forms a complex with Erv41p; involved in the membrane fusion stage of transport"	molecular_function (ND)	ER to Golgi vesicle-mediated transport (IPI); protein transport (IEA); transport (IEA); vesicle-mediated transport (IEA)	ER to Golgi transport vesicle (IDA); Golgi apparatus (IEA); Golgi membrane (IEA); endoplasmic reticulum (IEA); endoplasmic reticulum membrane (IEA); integral to Golgi membrane (IDA); integral to endoplasmic reticulum membrane (IDA); integral to membrane (IEA); membrane (IEA)	no	hom
YAL043C-A::chr1_1	YAL043C-A	0.978516	0.103546						hom
YAL043C::chr1_1	PTA1	0.423729	0.0601137	"Subunit of holo-CPF, a multiprotein complex and functional homolog of mammalian CPSF, required for the cleavage and polyadenylation of mRNA and snoRNA 3' ends; involved in pre-tRNA processing; binds to the phosphorylated CTD of RNAPII"	RNA binding (IC)	"mRNA cleavage (IMP); mRNA polyadenylation (IMP); mRNA processing (IEA); tRNA processing (IEA, IMP); termination of RNA polymerase II transcription, poly(A)-coupled (IPI); termination of RNA polymerase II transcription, poly(A)-independent (IPI)"	mRNA cleavage and polyadenylation specificity factor complex (IPI); mRNA cleavage factor complex (IPI); nucleus (IEA)	yes	het
YAL044C::chr1_1	GCV3	-0.0693585	0.00725011	"H subunit of the mitochondrial glycine decarboxylase complex, required for the catabolism of glycine to 5,10-methylene-THF; expression is regulated by levels of levels of 5,10-methylene-THF in the cytoplasm"	"glycine dehydrogenase (decarboxylating) activity (IMP, ISA); lipoic acid binding (IEA)"	"glycine catabolic process (IMP, IEA); one-carbon compound metabolic process (IGI); telomere maintenance (IMP)"	"glycine cleavage complex (IEA, ISA); mitochondrion (IDA, IEA)"	no	hom
YAL044W-A::chr00_21	YAL044W-A	-0.0624198	-0.00838528	Putative protein of unknown function; similar to S. pombe uvi31 which is a putative DNA repair protein	molecular_function (ND)	biological_process (ND)	cellular_component (ND)	no	hom
YAL045C::chr1_1	YAL045C	-0.844479	-0.0530474	"Dubious open reading frame unlikely to encode a protein, based on available experimental and comparative sequence data; almost completely overlaps YAL044W-A"				no	hom
YAL046C::chr1_1	AIM1	2.33986	0.24226	Putative protein of unknown function; null mutant displays increased frequency of mitochondrial genome loss (petite formation)	molecular_function (ND)	biological_process (ND)	cellular_component (ND)	no	hom
YAL047C::chr00_12	SPC72	-0.706082	-0.193729	"Component of the cytoplasmic Tub4p (gamma-tubulin) complex, binds spindle pole bodies and links them to microtubules; has roles in astral microtubule formation and stabilization"	structural constituent of cytoskeleton (IPI)	"microtubule nucleation (IPI); mitotic cell cycle spindle orientation checkpoint (IPI, IGI); mitotic sister chromatid segregation (IMP); mitotic spindle elongation (IMP); nuclear migration, microtubule-mediated (IMP)"	outer plaque of spindle pole body (IDA)	no	hom
YAL048C::chr1_1	GEM1	-0.747202	-0.106319	"Evolutionarily-conserved tail-anchored outer mitochondrial membrane GTPase which regulates mitochondrial morphology; cells lacking Gem1p contain collapsed, globular, or grape-like mitochondria; not required for pheromone-induced cell death"	GTP binding (IEA); GTPase activity (IDA); calcium ion binding (IEA); hydrolase activity (IEA); nucleotide binding (IEA)	"mitochondrion inheritance (IMP, IGI); small GTPase mediated signal transduction (IEA); vesicle-mediated transport (IGI, IMP)"	"integral to membrane (IEA); intracellular (IEA); membrane (IEA); mitochondrial outer membrane (IDA, IEA); mitochondrion (IDA, IEA); outer membrane (IEA)"	no	hom
YAL049C::chr00_23	AIM2	0.574976	0.0507914	"Cytoplasmic protein of unknown function, potential Hsp82p interactor; null mutant displays decreased frequency of mitochondrial genome loss (petite formation)"	hydrolase activity (IEA); molecular_function (ND)	biological_process (ND)	cytoplasm (IDA)	no	hom
YAL049C::chr1_1	AIM2	1.31887	0.197978	"Cytoplasmic protein of unknown function, potential Hsp82p interactor; null mutant displays decreased frequency of mitochondrial genome loss (petite formation)"	hydrolase activity (IEA); molecular_function (ND)	biological_process (ND)	cytoplasm (IDA)	no	hom
YAL051W::chr1_1	OAF1	-4.20347	-0.1689	"Oleate-activated transcription factor, acts alone and as a heterodimer with Pip2p; activates genes involved in beta-oxidation of fatty acids and peroxisome organization and biogenesis"	"DNA binding (IEA, IDA, IPI, ISS); metal ion binding (IEA); transcription activator activity (IMP, IPI, ISS); transcription factor activity (IEA); zinc ion binding (IEA)"	"fatty acid metabolic process (IGI, IMP); negative regulation of transcription (IMP); peroxisome organization and biogenesis (IGI, IMP); positive regulation of transcription (IMP, IPI, IGI); regulation of transcription, DNA-dependent (IEA); response to oleate (IEP); sporulation (IEA); transcription (IEA)"	"nucleus (IEA, IPI)"	no	hom
YAL053W::chr1_1	FLC2	2.89474	0.0883422	Putative FAD transporter; required for uptake of FAD into endoplasmic reticulum; involved in cell wall maintenance	FAD transmembrane transporter activity (IMP)	FAD transport (IMP); fungal-type cell wall biogenesis (IMP); protein folding (IMP); transport (IEA)	"cytoplasm (IDA); endoplasmic reticulum (IEA, IDA); endoplasmic reticulum membrane (IEA); integral to membrane (IEA); membrane (IEA)"	no	hom
YAL054C::chr00_12	ACS1	-0.709093	-0.0577079	"Acetyl-coA synthetase isoform which, along with Acs2p, is the nuclear source of acetyl-coA for histone acetlyation; expressed during growth on nonfermentable carbon sources and under aerobic conditions"	"AMP binding (IEA); acetate-CoA ligase activity (IDA, IEA); catalytic activity (IEA); ligase activity (IEA)"	acetate fermentation (IMP); acetyl-CoA biosynthetic process (IDA); histone acetylation (IGI); metabolic process (IEA)	cytosol (IDA); endoplasmic reticulum (IEA); microsome (IEA); mitochondrion (IDA)	no	hom
YAL055W::chr1_1	PEX22	0.315496	0.0309464	"Putative peroxisomal membrane protein required for import of peroxisomal proteins, functionally complements a Pichia pastoris pex22 mutation"	protein anchor (ISS)	"peroxisome organization and biogenesis (IEA); protein import into peroxisome matrix, receptor recycling (IMP); protein targeting to peroxisome (ISS)"	integral to membrane (IEA); integral to peroxisomal membrane (ISS); membrane (IEA); peroxisomal membrane (IEA); peroxisome (IEA)	no	hom
YAL056W::chr1_1	GPB2	-0.0365579	0.00344023	"Multistep regulator of cAMP-PKA signaling; inhibits PKA downstream of Gpa2p and Cyr1p, thereby increasing cAMP dependency; inhibits Ras activity through direct interactions with Ira1p/2p; regulated by G-alpha protein Gpa2p; homolog of Gpb1p"	"GTPase activating protein binding (IPI); cAMP-dependent protein kinase inhibitor activity (IGI, IPI); signal transducer activity (IEA, IPI)"	"ascospore formation (IMP); glucose mediated signaling (IGI, IMP); invasive growth in response to glucose limitation (IGI, IMP); negative regulation of Ras protein signal transduction (IGI); positive regulation of transcription from RNA polymerase II promoter (IMP); pseudohyphal growth (IGI, IMP); signal transduction (IEA, IPI); telomere maintenance (IMP)"	"cytoplasm (IDA, IEA); mitochondrion (IDA, IEA); plasma membrane (IDA)"	no	hom
YAL058C-A::chr00_12	YAL058C-A	-2.17874	-0.125609						hom
YAL058W::chr1_1	CNE1	-0.939091	-0.0993603	"Calnexin; integral membrane ER chaperone involved in folding and quality control of glycoproteins; chaperone activity is inhibited by Mpd1p, with which Cne1p interacts; 24% identical to mammalian calnexin; Ca+ binding not yet shown in yeast"	"calcium ion binding (IEA); sugar binding (IEA); unfolded protein binding (IMP, ISS, IEA)"	"ER-associated protein catabolic process (IMP); protein folding (IMP, IEA)"	endoplasmic reticulum (IEA); endoplasmic reticulum membrane (IEA); integral to endoplasmic reticulum membrane (IDA); integral to membrane (IEA); membrane (IEA)	no	hom
YAL059W::chr1_1	ECM1	-0.860583	-0.065938	"Protein of unknown function, localized in the nucleoplasm and the nucleolus, genetically interacts with MTR2 in 60S ribosomal protein subunit export"	molecular_function (ND)	"cell wall organization and biogenesis (IMP); ribosomal large subunit export from nucleus (IGI, TAS)"	"nucleolus (IDA); nucleoplasm (IDA); nucleus (IEA, IDA)"	no	hom
YAL060W::chr1_1	BDH1	-1.06186	-0.0406924	"NAD-dependent (R,R)-butanediol dehydrogenase, catalyzes oxidation of (R,R)-2,3-butanediol to (3R)-acetoin, oxidation of meso-butanediol to (3S)-acetoin, and reduction of acetoin; enhances use of 2,3-butanediol as an aerobic carbon source"	"(R,R)-butanediol dehydrogenase activity (IEA, IDA); binding (IEA); catalytic activity (IEA); metal ion binding (IEA); oxidoreductase activity (IEA); zinc ion binding (IEA)"	alcohol metabolic process (IMP); metabolic process (IEA); oxidation reduction (IEA)	cytoplasm (IDA)	no	hom
YAL061W::chr1_1	BDH2	-0.215781	-0.0121778	Putative medium-chain alcohol dehydrogenase with similarity to BDH1; transcription induced by constitutively active PDR1 and PDR3; BDH2 is an essential gene	"binding (IEA); catalytic activity (IEA); metal ion binding (IEA); oxidoreductase activity (IEA); oxidoreductase activity, acting on the CH-OH group of donors, NAD or NADP as acceptor (ISS); zinc ion binding (IEA)"	biological_process (ND); metabolic process (IEA); oxidation reduction (IEA)	cytoplasm (IDA); nucleus (IDA)	no	hom
YAL062W::chr1_1	GDH3	-1.74612	-0.122213	"NADP(+)-dependent glutamate dehydrogenase, synthesizes glutamate from ammonia and alpha-ketoglutarate; rate of alpha-ketoglutarate utilization differs from Gdh1p; expression regulated by nitrogen and carbon sources"	"binding (IEA); catalytic activity (IEA); glutamate dehydrogenase (NADP+) activity (IEA); glutamate dehydrogenase activity (ISS, IMP); oxidoreductase activity (IEA)"	"amino acid metabolic process (IEA); glutamate biosynthetic process (IGI, IMP); metabolic process (IEA); oxidation reduction (IEA)"	mitochondrion (IDA); nucleus (IDA); soluble fraction (IDA)	no	hom
YAL064C-A::chr00_1	YAL064C-A	0.0417665	0.0116689	Putative protein of unknown function; YAL064C-A is not an essential gene	molecular_function (ND)	biological_process (ND)	cellular_component (ND)	no	hom
YAL065C::chr1_1	YAL065C	-0.165635	-0.00940343	Putative protein of unknown function; has homology to FLO1; possible pseudogene	molecular_function (ND)	biological_process (ND)	cellular_component (ND); integral to membrane (IEA); membrane (IEA)	no	hom
YAL066W::chr1_1	YAL066W	1.09405	0.192839	"Dubious open reading frame unlikely to encode a protein, based on available experimental and comparative sequence data"				no	hom
YAL067C::chr1_1	SEO1	-0.228702	-0.0273533	"Putative permease, member of the allantoate transporter subfamily of the major facilitator superfamily; mutation confers resistance to ethionine sulfoxide"	transporter activity (ISS)	"transport (IEA, ISS)"	"integral to membrane (IEA); membrane (IEA, ISS)"	no	hom
YAL067W-A::chr00_20	YAL067W-A	1.62141	0.16679	"Putative protein of unknown function; identified by gene-trapping, microarray-based expression analysis, and genome-wide homology searching"	molecular_function (ND)	biological_process (ND)	cellular_component (ND)	no	hom
YAL068C::chr1_1	PAU8	-0.0629921	-0.00240531	Hypothetical protein	molecular_function (ND)	ascospore formation (IMP); positive regulation of transcription from RNA polymerase II promoter (IMP); response to stress (IEA)	cellular_component (ND); integral to membrane (IEA); membrane (IEA)	no	hom
YAR002C-A::chr00_16a	ERP1	-1.46896	-0.1729	"Protein that forms a heterotrimeric complex with Erp2p, Emp24p, and Erv25p; member, along with Emp24p and Erv25p, of the p24 family involved in ER to Golgi transport and localized to COPII-coated vesicles"	molecular_function (ND)	ER to Golgi vesicle-mediated transport (IPI); protein transport (IEA); transport (IEA); vesicle-mediated transport (IEA)	ER to Golgi transport vesicle (IDA); endoplasmic reticulum (IEA); endoplasmic reticulum membrane (IEA); integral to membrane (IEA); membrane (IEA); mitochondrion (IDA)	no	hom
YAR002W::chr1_1	NUP60	0.206172	0.0662995	"Subunit of the nuclear pore complex (NPC), functions to anchor Nup2p to the NPC in a process controlled by the nucleoplasmic concentration of Gsp1p-GTP; potential Cdc28p substrate; involved in telomere maintenance"	structural constituent of nuclear pore (TAS)	"intracellular protein transport across a membrane (IEA); mRNA transport (IEA); nucleocytoplasmic transport (IMP); protein import into nucleus, docking (IMP, IPI); protein transport (IEA); telomere maintenance (IMP); transport (IEA)"	"nuclear pore (TAS, IEA); nucleus (IEA)"	no	hom
YAR003W::chr1_1	SWD1	0.134758	0.0211485	"Subunit of the COMPASS (Set1C) complex, which methylates histone H3 on lysine 4 and is required in transcriptional silencing near telomeres; WD40 beta propeller superfamily member with similarity to mammalian Rbbp7"	"histone lysine N-methyltransferase activity (H3-K4 specific) (IMP, IDA)"	"chromatin silencing at telomere (IMP); histone methylation (IDA, IMP); regulation of transcription, DNA-dependent (IMP); telomere maintenance (IMP)"	"COMPASS complex (IPI); chromosome (IEA); chromosome, telomeric region (IEA); nucleus (IEA)"	no	hom
YAR007C::chr1_1	RFA1	-1.53963	-0.129703	"Subunit of heterotrimeric Replication Protein A (RPA), which is a highly conserved single-stranded DNA binding protein involved in DNA replication, repair, and recombination"	DNA binding (IEA); double-stranded DNA binding (IDA); metal ion binding (IEA); nucleic acid binding (IEA); sequence-specific DNA binding (IDA); single-stranded DNA binding (IDA); zinc ion binding (IEA)	"DNA repair (IMP); DNA replication (IEA, IMP); DNA unwinding during replication (IDA); double-strand break repair via homologous recombination (IGI); establishment of protein localization (IPI); heteroduplex formation (IDA); meiotic recombination (IMP); mitotic recombination (IMP); nucleotide-excision repair (IDA); telomere maintenance via recombination (IGI); telomere maintenance via telomerase (IPI)"	"DNA replication factor A complex (IDA); chromosome, telomeric region (IMP); condensed nuclear chromosome (IDA); cytoplasm (IDA); nucleus (IEA)"	yes	het
YAR008W::chr1_1	SEN34	1.63606	0.0991325	"Subunit of the tRNA splicing endonuclease, which is composed of Sen2p, Sen15p, Sen34p, and Sen54p; Sen34p contains the active site for tRNA 3' splice site cleavage and has similarity to Sen2p and to Archaeal tRNA splicing endonuclease"	"endonuclease activity (IEA); hydrolase activity (IEA); nuclease activity (IEA); nucleic acid binding (IEA); tRNA-intron endonuclease activity (TAS, IEA)"	"tRNA processing (IEA); tRNA splicing (TAS, IEA)"	"endomembrane system (IEA); membrane (IEA); mitochondrial outer membrane (IDA, IEA, IMP, IPI); mitochondrion (IDA, IEA); nuclear inner membrane (TAS); nucleus (IEA); outer membrane (IEA); tRNA-intron endonuclease complex (TAS, IEA)"	yes	het
YAR014C::chr1_1	BUD14	-0.465606	-0.129186	"Protein involved in bud-site selection, Bud14p-Glc7p complex functions as a cortical regulator of dynein; diploid mutants display a random budding pattern instead of the wild-type bipolar pattern"	"protein phosphatase type 1 regulator activity (IMP, IDA, IPI)"	"cell cycle (IEA); cell division (IEA); cellular morphogenesis during vegetative growth (IGI); cytoskeleton organization and biogenesis (IGI, IMP, IPI); regulation of transcription, DNA-dependent (IMP, IGI, IDA)"	cellular bud neck (IDA); cellular bud tip (IDA); incipient cellular bud site (IDA)	no	hom
YAR015W::chr1_1	ADE1			"N-succinyl-5-aminoimidazole-4-carboxamide ribotide (SAICAR) synthetase, required for 'de novo' purine nucleotide biosynthesis; red pigment accumulates in mutant cells deprived of adenine"	"ATP binding (IEA); catalytic activity (IEA); ligase activity (IEA); phosphoribosylaminoimidazolesuccinocarboxamide synthase activity (IDA, IEA)"	"'de novo' IMP biosynthetic process (IDA, IMP); purine nucleotide biosynthetic process (IDA, IEA, IMP); response to drug (IMP)"	cytoplasm (IDA); nucleus (IDA)	no	hom
YAR018C::chr1_1	KIN3	-1.24969	-0.194748	Nonessential protein kinase with unknown cellular role	"ATP binding (IEA); kinase activity (IEA); nucleotide binding (IEA); protein kinase activity (IEA, ISS); protein serine/threonine kinase activity (IEA); transferase activity (IEA)"	chromosome segregation (IMP); protein amino acid phosphorylation (IEA)	cellular_component (ND)	no	hom
YAR019C::chr1_1	CDC15	-0.773741	-0.0889695	Protein kinase of the Mitotic Exit Network that is localized to the spindle pole bodies at late anaphase; promotes mitotic exit by directly switching on the kinase activity of Dbf2p	"ATP binding (IEA); kinase activity (IEA); nucleotide binding (IEA); protein kinase activity (IEA, IDA); protein serine/threonine kinase activity (IEA); protein tyrosine kinase activity (IEA); transferase activity (IEA)"	"cell cycle (IEA); cell division (IEA); cytokinesis (IMP); mitosis (IEA); protein amino acid phosphorylation (IEA, IDA); regulation of exit from mitosis (IMP)"	cellular bud neck (TAS); spindle pole body (IDA)	yes	het
YAR020C::chr1_1	PAU7	-0.0767098	-0.00451373	"Part of 23-member seripauperin multigene family, active during alcoholic fermentation, regulated by anaerobiosis, inhibited by oxygen, repressed by heme"	molecular_function (ND)	biological_process (ND); response to stress (IEA)	cellular_component (ND); integral to membrane (IEA); membrane (IEA)	no	hom
YAR023C::chr1_1	YAR023C	0.108969	0.0174993	"Putative integral membrane protein, member of DUP240 gene family"	molecular_function (ND)	biological_process (ND)	cellular_component (ND); integral to membrane (IEA); membrane (IEA)	no	hom
YAR027W::chr1_1	UIP3	1.10482	0.120596	Putative integral membrane protein of unknown function; interacts with Ulp1p at the nuclear periphery; member of DUP240 gene family	molecular_function (ND)	biological_process (ND)	integral to membrane (IEA); membrane (IEA); nuclear envelope (IDA); nuclear membrane (IEA); nucleus (IEA); plasma membrane (IEA)	no	hom
YAR028W::chr1_1	YAR028W	-0.422747	-0.108729	"Putative integral membrane protein, member of DUP240 gene family; GFP-fusion protein is induced in response to the DNA-damaging agent MMS"	molecular_function (ND)	biological_process (ND)	cellular_component (ND); integral to membrane (IEA); membrane (IEA)	no	hom
YAR029W::chr1_1	YAR029W	0.511409	0.0829984	Member of DUP240 gene family but contains no transmembrane domains; green fluorescent protein (GFP)-fusion protein localizes to the cytoplasm in a punctate pattern	molecular_function (ND)	biological_process (ND)	"cytoplasm (IEA, IMP); membrane (IEA)"	no	hom
YAR030C::chr1_1	YAR030C	2.77245	0.180469	"Dubious open reading frame unlikely to encode a protein, based on available experimental and comparative sequence data; partially overlaps the uncharacterized ORF YAR029W and the verified gene PRM9"				no	hom
YAR031W::chr1_1	PRM9	-0.449452	-0.0347243	"Pheromone-regulated protein with 3 predicted transmembrane segments and an FF sequence, a motif involved in COPII binding; member of DUP240 gene family"	molecular_function (ND)	response to pheromone (IEP); transport (IEA); vesicle organization and biogenesis (IPI); vesicle-mediated transport (IEA)	"endoplasmic reticulum (IPI); integral to membrane (IEA, ISS); membrane (IEA); plasma membrane (IEA, IMP)"	no	hom
YAR035C-A::chr00_20	YAR035C-A	0.373992	0.0411834	"Putative protein of unknown function; identified by gene-trapping, microarray-based expression analysis, and genome-wide homology searching"	molecular_function (ND)	biological_process (ND)	cellular_component (ND)	no	hom
YAR035W::chr1_1	YAT1	-0.152362	-0.0161341	"Outer mitochondrial carnitine acetyltransferase, minor ethanol-inducible enzyme involved in transport of activated acyl groups from the cytoplasm into the mitochondrial matrix; phosphorylated"	"acyltransferase activity (IEA); carnitine O-acetyltransferase activity (ISS, IEA); transferase activity (IEA)"	alcohol metabolic process (IGI); carnitine metabolic process (IMP); fatty acid metabolic process (IEA); lipid metabolic process (IEA); transport (IEA)	"membrane (IEA); mitochondrial inner membrane (IEA); mitochondrion (IDA, IEA)"	no	hom
YAR037W::chr1_1	YAR037W	-0.626156	-0.0455846						hom
YAR040C::chr1_1	YAR040C	-0.0720311	-0.00372142						hom
YAR042W::chr00_22	SWH1			Protein similar to mammalian oxysterol-binding protein; contains ankyrin repeats; localizes to the Golgi and the nucleus-vacuole junction	oxysterol binding (ISS); phosphatidylinositol binding (ISS); sterol carrier activity (IGI)	endocytosis (IGI); exocytosis (IGI); lipid biosynthetic process (IEA); lipid transport (IEA); maintenance of cell polarity (IGI); steroid biosynthetic process (IEA); steroid metabolic process (IEA); sterol biosynthetic process (IEA); sterol transport (IGI); transport (IEA)	"Golgi apparatus (IEA); Golgi trans cisterna (IDA); early endosome (IDA); endoplasmic reticulum (IEA, IDA); nuclear envelope (IDA); vacuole (IEA)"	no	hom
YAR042W::chr1_1	SWH1	3.44596	0.409346	Protein similar to mammalian oxysterol-binding protein; contains ankyrin repeats; localizes to the Golgi and the nucleus-vacuole junction	oxysterol binding (ISS); phosphatidylinositol binding (ISS); sterol carrier activity (IGI)	endocytosis (IGI); exocytosis (IGI); lipid biosynthetic process (IEA); lipid transport (IEA); maintenance of cell polarity (IGI); steroid biosynthetic process (IEA); steroid metabolic process (IEA); sterol biosynthetic process (IEA); sterol transport (IGI); transport (IEA)	"Golgi apparatus (IEA); Golgi trans cisterna (IDA); early endosome (IDA); endoplasmic reticulum (IEA, IDA); nuclear envelope (IDA); vacuole (IEA)"	no	hom
YAR043C::chr1_1	YAR043C	0.452243	0.148457	"Deleted ORF, does not encode a protein; included in the original annotation of Chromosome I but later withdrawn"				no	hom
YAR044W::chr1_1	YAR044W	0.399859	0.0632005	"Merged open reading frame, does not encode a discrete protein; YAR044W was originally annotated as an independent ORF, but as a result of a sequence change, it was merged with an adjacent ORF into a single reading frame, designated YAR042W"				no	hom
YAR047C::chr1_1	YAR047C	0.440559	0.0546205	"Dubious open reading frame unlikely to encode a protein, based on available experimental and comparative sequence data"				no	hom
YAR050W::chr00_12	FLO1	0.263113	0.0440925	"Lectin-like protein involved in flocculation, cell wall protein that binds to mannose chains on the surface of other cells, confers floc-forming ability that is chymotrypsin sensitive and heat resistant; similar to Flo5p"	mannose binding (IMP)	flocculation (IEA); flocculation via cell wall protein-carbohydrate interaction (IMP)	anchored to membrane (IEA); fungal-type cell wall (IDA); membrane (IEA); plasma membrane (IEA)	no	hom
YBL001C::chr2_1	ECM15	-0.470131	-0.0242773	"Non-essential protein of unknown function, likely exists as tetramer, may be regulated by the binding of small-molecule ligands (possibly sulfate ions), may have a role in yeast cell-wall biogenesis"	molecular_function (ND)	cell wall organization and biogenesis (IMP)	"cytoplasm (IDA, IEA); nucleus (IEA, IDA)"	no	hom
YBL002W::chr2_1	HTB2	0.203001	0.0310116	"One of two nearly identical (see HTB1) histone H2B subtypes required for chromatin assembly and chromosome function; Rad6p-Bre1p-Lge1p mediated ubiquitination regulates transcriptional activation, meiotic DSB formation and H3 methylation"	"DNA binding (IEA, TAS)"	chromatin assembly or disassembly (TAS); nucleosome assembly (IEA)	chromosome (IEA); nuclear nucleosome (TAS); nucleosome (IEA); nucleus (IEA)	no	hom
YBL003C::chr2_1	HTA2	-0.155357	-0.00443142	One of two nearly identical (see also HTA1) histone H2A subtypes; core histone required for chromatin assembly and chromosome function; DNA damage-dependent phosphorylation by Mec1p facilitates DNA repair; acetylated by Nat4p	"DNA binding (IEA, TAS)"	"DNA repair (IEA, IMP); chromatin assembly or disassembly (TAS); nucleosome assembly (IEA); response to DNA damage stimulus (IEA)"	chromosome (IEA); nuclear nucleosome (TAS); nucleosome (IEA); nucleus (IEA)	no	hom
YBL004W::chr2_1	UTP20	3.16389	0.242229	"Component of the small-subunit (SSU) processome, which is involved in the biogenesis of the 18S rRNA"	binding (IEA); molecular_function (ND)	"endonucleolytic cleavage in 5'-ETS of tricistronic rRNA transcript (SSU-rRNA, 5.8S rRNA, LSU-rRNA) (IMP); endonucleolytic cleavage in ITS1 to separate SSU-rRNA from 5.8S rRNA and LSU-rRNA from tricistronic rRNA transcript (SSU-rRNA, 5.8S rRNA, LSU-rRNA) (IMP); endonucleolytic cleavage to generate mature 5'-end of SSU-rRNA from (SSU-rRNA, 5.8S rRNA, LSU-rRNA) (IMP); rRNA processing (IEA); ribosome biogenesis and assembly (IEA)"	"90S preribosome (IDA); cytoplasm (IDA, IEA); nucleolus (IDA); nucleoplasm (IDA); nucleus (IEA); ribonucleoprotein complex (IEA); small-subunit processome (IDA)"	yes	het
YBL005W::chr2_1	PDR3	1.11937	0.13122	"Transcriptional activator of the pleiotropic drug resistance network, regulates expression of ATP-binding cassette (ABC) transporters through binding to cis-acting sites known as PDREs (PDR responsive elements)"	"DNA binding (IEA); metal ion binding (IEA); specific RNA polymerase II transcription factor activity (ISS, IDA); transcription activator activity (IDA, IMP); transcription factor activity (IEA); transcription repressor activity (IMP); zinc ion binding (IEA)"	"negative regulation of transcription from RNA polymerase II promoter (IMP); positive regulation of transcription from RNA polymerase II promoter (IDA, IMP); regulation of transcription, DNA-dependent (IEA); response to drug (IMP); transcription (IEA)"	"cytoplasm (IDA); nucleus (IEA, IDA)"	no	hom
YBL006C::chr2_1	LDB7	0.583686	0.0578872	"Component of the RSC chromatin remodeling complex; interacts with Rsc3p, Rsc30p, Npl6p, and Htl1p to form a module important for a broad range of RSC functions"	DNA-dependent ATPase activity (IDA)	"ATP-dependent chromatin remodeling (IDA); RNA elongation from RNA polymerase II promoter (IDA); cell wall mannoprotein biosynthetic process (IMP); chromatin modification (IEA); regulation of transcription, DNA-dependent (IEA); telomere maintenance (IMP); transcription (IEA)"	"RSC complex (IGI, IDA, IPI, IMP); nucleus (IEA)"	no	hom
YBL007C::chr2_1	SLA1	-0.958833	-0.14846	Cytoskeletal protein binding protein required for assembly of the cortical actin cytoskeleton; interacts with proteins regulating actin dynamics and proteins required for endocytosis; found in the nucleus and cell cortex; has 3 SH3 domains	"actin binding (IEA); cytoskeletal protein binding (TAS); protein binding, bridging (IPI); ubiquitin binding (IDA)"	"actin cortical patch assembly (TAS); actin filament organization (TAS); bipolar cellular bud site selection (TAS); cell wall organization and biogenesis (TAS); endocytosis (IMP, IPI)"	"cell cortex (IDA); cytoplasm (IEA); cytoskeleton (IEA); nucleus (IDA, IMP)"	no	hom
YBL008W-A::chr00_20	YBL008W-A	-0.340092	-0.0212792	Putative protein of unknown function; identified by fungal homology and RT-PCR	molecular_function (ND)	biological_process (ND)	cellular_component (ND); extracellular region (IEA)	no	hom
YBL008W::chr2_1	HIR1	1.6388	0.278133	"Subunit of the HIR complex, a nucleosome assembly complex involved in regulation of histone gene transcription; contributes to nucleosome formation, heterochromatic gene silencing, and formation of functional kinetochores"	DNA binding (IDA); nucleosome binding (IMP); transcription corepressor activity (IDA)	"DNA replication-independent nucleosome assembly (IDA); RNA elongation from RNA polymerase II promoter (IGI); chromatin modification (IEA); regulation of transcription from RNA polymerase II promoter (IDA); regulation of transcription, DNA-dependent (IEA); transcription (IEA)"	"HIR complex (IDA, IPI); chromosome, centromeric region (IEA, IDA); nucleus (IEA, IPI)"	no	hom
YBL009W::chr2_1	ALK2	-0.527518	-0.0368501	Protein kinase; accumulation and phosphorylation are periodic during the cell cycle; phosphorylated in response to DNA damage; contains characteristic motifs for degradation via the APC pathway; similar to Alk1p and to mammalian haspins	"ATP binding (IEA); kinase activity (IEA); nucleotide binding (IEA); protein kinase activity (IDA); protein serine/threonine kinase activity (ISS, IEA); transferase activity (IEA)"	"cell cycle (IEA); meiosis (IEP); mitosis (IEP, IMP); protein amino acid phosphorylation (IDA); response to DNA damage stimulus (IEA)"	cellular_component (ND)	no	hom
YBL010C::chr2_1	YBL010C	-1.17881	-0.194605	Putative protein of unknown function; green fluorescent protein (GFP)-fusion protein colocalizes with clathrin-coated vesicles	DNA binding (IEA); molecular_function (ND)	biological_process (ND)	clathrin-coated vesicle (IDA); nucleus (IEA)	no	hom
YBL011W::chr2_1	SCT1	-0.306903	-0.0464773	"Glycerol 3-phosphate/dihydroxyacetone phosphate dual substrate-specific sn-1 acyltransferase of the glycerolipid biosynthesis pathway, prefers 16-carbon fatty acids, similar to Gpt2p, gene is constitutively transcribed"	"acyltransferase activity (IEA); glycerol-3-phosphate O-acyltransferase activity (IGI, IMP, IEA, IDA); glycerone-phosphate O-acyltransferase activity (IDA, IEA); transferase activity (IEA)"	"metabolic process (IEA); phospholipid biosynthetic process (IGI, IEA, IMP)"	endoplasmic reticulum (IDA); integral to membrane (IEA); membrane (IEA)	no	hom
YBL012C::chr2_1	YBL012C	0.114532	0.0540658	"Dubious open reading frame unlikely to encode a protein, based on available experimental and comparative sequence data"				no	hom
YBL013W::chr2_1	FMT1	1.12007	0.316646	"Methionyl-tRNA formyltransferase, catalyzes the formylation of initiator Met-tRNA in mitochondria; potential Cdc28p substrate"	"hydroxymethyl-, formyl- and related transferase activity (IEA); methionyl-tRNA formyltransferase activity (IDA, IEA); methyltransferase activity (IEA); transferase activity (IEA)"	biosynthetic process (IEA); methionyl-tRNA aminoacylation (IDA); translation (IEA); translational initiation (IDA)	"mitochondrion (IDA, IEA, TAS)"	no	hom
YBL014C::chr2_1	RRN6	5.15505	0.298562	"Protein involved in the transcription of 35S rRNA genes by RNA polymerase I; component of the core factor (CF) complex also composed of Rrn11p, Rrn7p and TATA-binding protein"	RNA polymerase I transcription factor activity (TAS)	"regulation of transcription, DNA-dependent (IEA); transcription (IEA); transcription from RNA polymerase I promoter (TAS)"	RNA polymerase I transcription factor complex (TAS); cytoplasm (IEA); nucleus (IEA)	yes	het
YBL015W::chr2_1	ACH1	-0.786458	-0.0306901	"Acetyl-coA hydrolase, primarily localized to mitochondria; phosphorylated; required for acetate utilization and for diploid pseudohyphal growth"	"acetyl-CoA hydrolase activity (TAS, IDA, IEA); catalytic activity (IEA); hydrolase activity (IEA)"	"acetate metabolic process (IMP); acetyl-CoA metabolic process (TAS, IEA)"	cytoplasm (IEA); cytosol (IDA); mitochondrion (IDA)	no	hom
YBL016W::chr2_1	FUS3	2.50438	0.248968	"Mitogen-activated serine/threonine protein kinase involved in mating; phosphoactivated by Ste7p; substrates include Ste12p, Far1p, Bni1p, Sst2p; inhibits invasive growth during mating by phosphorylating Tec1p, promoting its degradation"	"ATP binding (IEA); MAP kinase activity (IDA, IEA); kinase activity (IEA); nucleotide binding (IEA); protein kinase activity (IEA); protein serine/threonine kinase activity (IEA); transferase activity (IEA)"	"cell cycle (IEA); cell cycle arrest (IMP); cell division (IEA); conjugation (IEA); invasive growth in response to glucose limitation (IMP); mitosis (IEA); negative regulation of MAPKKK cascade (IPI); pheromone-dependent signal transduction during conjugation with cellular fusion (IDA); protein amino acid phosphorylation (IEA, IDA)"	"cytoplasm (IDA, IEA); mating projection tip (IDA); mitochondrion (IDA); nucleus (IEA, IDA); periplasmic space (IEA)"	no	het
YBL017C::chr2_1	PEP1	-0.320369	-0.0207366	Type I transmembrane sorting receptor for multiple vacuolar hydrolases; cycles between the late-Golgi and prevacuolar endosome-like compartments	"nucleotide binding (IEA); receptor activity (IEA); signal sequence binding (IMP, IPI)"	"ER-associated protein catabolic process (IMP); protein targeting to vacuole (IMP, IPI); vacuolar transport (IMP, IPI)"	"Golgi apparatus (IEA, TAS); integral to membrane (IEA); membrane (IEA)"	no	hom
YBL018C::chr2_1	POP8	1.3904	0.130916	"Subunit of both RNase MRP, which cleaves pre-rRNA, and nuclear RNase P, which cleaves tRNA precursors to generate mature 5' ends"	"hydrolase activity (IEA); ribonuclease MRP activity (IMP); ribonuclease P activity (IMP, IEA)"	"mRNA cleavage (IPI); rRNA processing (TAS, IEA); tRNA processing (TAS, IEA)"	nucleolar ribonuclease P complex (IDA); nucleus (IEA); ribonuclease MRP complex (IDA)	yes	het
YBL019W::chr2_1	APN2	-0.488275	-0.0343253	Class II abasic (AP) endonuclease involved in repair of DNA damage; homolog of human HAP1 and E. coli exoIII	"DNA binding (IEA); DNA-(apurinic or apyrimidinic site) lyase activity (IDA, IEA); double-stranded DNA specific 3'-5' exodeoxyribonuclease activity (IDA); endonuclease activity (IEA); lyase activity (IEA); nuclease activity (IEA); phosphoric diester hydrolase activity (IDA); zinc ion binding (IEA)"	DNA repair (IEA); base-excision repair (IGI); response to DNA damage stimulus (IEA)	"intracellular (IEA); nucleus (IEA, IC)"	no	hom
YBL020W::chr2_1	RFT1	0.807322	0.0613344	"Flippase, essential integral membrane protein that is required for translocation of Man5GlcNac2-PP-Dol from the cytoplasmic side to the lumenal side of the ER membrane; mutation is suppressed by expression human p53 protein"	"glycolipid-translocating activity (IGI, IMP); lipid transporter activity (IEA); sugar:hydrogen symporter activity (IEA)"	"carbohydrate transport (IEA); glycolipid translocation (IGI, IMP); lipid transport (IEA); protein amino acid N-linked glycosylation (IMP); transport (IEA)"	"endoplasmic reticulum (IEA); endoplasmic reticulum membrane (IEA, IGI, IMP); integral to membrane (IEA); membrane (IEA)"	yes	het
YBL021C::chr2_1	HAP3	1.34211	0.120593	"Subunit of the heme-activated, glucose-repressed Hap2p/3p/4p/5p CCAAT-binding complex, a transcriptional activator and global regulator of respiratory gene expression; contains sequences contributing to both complex assembly and DNA binding"	DNA binding (IEA); sequence-specific DNA binding (IEA); transcription activator activity (TAS)	"regulation of carbohydrate metabolic process (TAS); regulation of transcription, DNA-dependent (IEA); transcription (IEA, TAS)"	"CCAAT-binding factor complex (TAS); intracellular (IEA); nucleus (IEA, IC)"	no	hom
YBL022C::chr2_1	PIM1	1.13039	0.117512	"ATP-dependent Lon protease, involved in degradation of misfolded proteins in mitochondria; required for biogenesis and maintenance of mitochondria"	"ATP binding (IEA); ATP-dependent peptidase activity (IDA, IEA); hydrolase activity (IEA); nucleoside-triphosphatase activity (IEA); nucleotide binding (IEA); peptidase activity (IEA); serine-type endopeptidase activity (IEA)"	"ATP-dependent proteolysis (IEA); proteolysis (IGI, IEA); response to heat (IEP)"	"mitochondrial matrix (ISS, IMP, IEA, IDA); mitochondrion (IDA, IEA)"	no	hom
YBL023C::chr2_1	MCM2	-1.1922	-0.086947	Protein involved in DNA replication; component of the Mcm2-7 hexameric complex that binds chromatin as a part of the pre-replicative complex	ATP binding (IEA); DNA binding (IEA); DNA replication origin binding (IDA); chromatin binding (IDA); metal ion binding (IEA); nucleotide binding (IEA); single-stranded DNA binding (IMP); zinc ion binding (IEA)	"DNA replication (IEA); DNA replication initiation (IEA); DNA strand elongation during DNA replication (IMP); S phase of mitotic cell cycle (IMP); cell cycle (IEA); pre-replicative complex assembly (IPI, IDA); regulation of transcription, DNA-dependent (IEA); transcription (IEA)"	"DNA replication preinitiation complex (IDA); MCM complex (IDA); cytoplasm (IDA); nucleus (IEA, IDA); pre-replicative complex (IDA)"	yes	het
YBL024W::chr2_1	NCL1	0.0941323	0.00207426	"S-adenosyl-L-methionine-dependent tRNA: m5C-methyltransferase, methylates cytosine to m5C at several positions in tRNAs and intron-containing pre-tRNAs; similar to Nop2p and human proliferation associated nucleolar protein p120"	"RNA binding (IEA); methyltransferase activity (IEA); tRNA (cytosine-5-)-methyltransferase activity (IDA, IEA); tRNA binding (IEA); transferase activity (IEA)"	ribosome biogenesis and assembly (RCA); tRNA methylation (IDA); tRNA processing (IEA)	"nucleus (IEA, IDA)"	no	hom
YBL025W::chr2_1	RRN10	2.34242	0.232395	"Protein involved in promoting high level transcription of rDNA, subunit of UAF (upstream activation factor) for RNA polymerase I"	RNA polymerase I transcription factor activity (TAS); rDNA binding (TAS)	"regulation of transcription, DNA-dependent (IEA); transcription (IEA); transcription from RNA polymerase I promoter (TAS)"	RNA polymerase I upstream activating factor complex (TAS); nucleus (IEA)	no	het
YBL026W::chr2_1	LSM2	-3.06766	-0.327262	"Lsm (Like Sm) protein; part of heteroheptameric complexes (Lsm2p-7p and either Lsm1p or 8p): cytoplasmic Lsm1p complex involved in mRNA decay; nuclear Lsm8p complex part of U6 snRNP and possibly involved in processing tRNA, snoRNA, and rRNA"	"RNA binding (IEA, IDA, IPI); RNA splicing factor activity, transesterification mechanism (IDA, IPI)"	"RNA splicing (IEA); mRNA catabolic process (TAS); mRNA metabolic process (IEA); mRNA processing (IEA); nuclear mRNA splicing, via spliceosome (IPI); rRNA processing (IEA); tRNA processing (IEA)"	"U4/U6 x U5 tri-snRNP complex (IDA); cytoplasm (IEA); nucleolus (IDA); nucleus (IEA); ribonucleoprotein complex (IEA); small nucleolar ribonucleoprotein complex (IPI); snRNP U6 (TAS, IDA)"	yes	het
YBL027W::chr2_1	RPL19B	-1.78587	-0.164014	"Protein component of the large (60S) ribosomal subunit, nearly identical to Rpl19Ap and has similarity to rat L19 ribosomal protein; rpl19a and rpl19b single null mutations result in slow growth, while the double null mutation is lethal"	"structural constituent of ribosome (TAS, IEA)"	"translation (IEA, TAS)"	cytoplasm (IEA); cytosolic large ribosomal subunit (TAS); intracellular (IEA); ribonucleoprotein complex (IEA); ribosome (IEA)	no	hom
YBL028C::chr2_1	YBL028C	-0.32016	-0.0359616	Protein of unknown function that may interact with ribosomes; green fluorescent protein (GFP)-fusion protein localizes to the nucleolus; predicted to be involved in ribosome biogenesis	molecular_function (ND)	ribosome biogenesis and assembly (RCA)	nucleolus (IDA); nucleus (IDA); ribosome (IDA)	no	hom
YBL029C-A::chr00_20	YBL029C-A	-0.7405	-0.0730418	Protein of unknown function; green fluorescent protein (GFP)-fusion protein localizes to the cell periphery; has potential orthologs in Saccharomyces species and in Yarrowia lipolytica	molecular_function (ND)	biological_process (ND)	cellular_component (ND); membrane (IEA); plasma membrane (IEA)	no	hom
YBL029W::chr2_1	YBL029W	-0.63228	-0.0845467	Non-essential protein of unknown function	molecular_function (ND)	biological_process (ND)	cytoplasm (IDA); nucleus (IDA)	no	hom
YBL030C::chr2_1	PET9	1.71692	0.418822	"Major ADP/ATP carrier of the mitochondrial inner membrane, exchanges cytosolic ADP for mitochondrially synthesized ATP; phosphorylated; required for viability in many common lab strains carrying a mutation in the polymorphic SAL1 gene"	ATP:ADP antiporter activity (IDA); binding (IEA); transporter activity (IEA)	ADP transport (IDA); ATP transport (IDA); aerobic respiration (IMP); anaerobic respiration (IGI); mitochondrial transport (IMP); transport (IEA)	"integral to membrane (IEA); membrane (IEA); mitochondrial inner membrane (IEA, IDA); mitochondrion (IDA, IEA, IPI)"	yes	het
YBL031W::chr2_1	SHE1	0.189893	0.0530528	Cytoskeletal protein of unknown function; overexpression causes growth arrest	molecular_function (ND)	biological_process (ND); cell cycle (IEA); cell division (IEA); chromosome segregation (IEA); mitosis (IEA)	cellular bud neck (IEA); cytoplasm (IEA); cytoskeleton (IEA); microtubule cytoskeleton (IDA); spindle (IEA)	no	hom
YBL032W::chr2_1	HEK2	-1.72522	-0.393308	RNA binding protein with similarity to hnRNP-K that localizes to the cytoplasm and to subtelomeric DNA; required for the proper localization of ASH1 mRNA; involved in the regulation of telomere position effect and telomere length	RNA binding (IEA); mRNA binding (IDA)	"intracellular mRNA localization (IMP, IPI); telomere maintenance via telomerase (IPI, IMP)"	"cytoplasm (IDA); nuclear chromosome, telomeric region (IDA)"	no	hom
YBL033C::chr2_1	RIB1			GTP cyclohydrolase II; catalyzes the first step of the riboflavin biosynthesis pathway	"GTP binding (IEA); GTP cyclohydrolase II activity (IEA); cyclohydrolase activity (IGI, IMP); hydrolase activity (IEA); metal ion binding (IEA); nucleotide binding (IEA); zinc ion binding (IEA)"	"response to drug (IMP); riboflavin biosynthetic process (IMP, IEA)"	cytoplasm (IDA); nucleus (IDA)	no	hom
YBL034C::chr2_1	STU1	0.661146	0.0578844	Component of the mitotic spindle that binds to interpolar microtubules via its association with beta-tubulin (Tub2p); required for interpolar microtubules to provide an outward force on the spindle poles	binding (IEA); structural constituent of cytoskeleton (IPI)	cell cycle (IEA); cell division (IEA); microtubule nucleation (IPI); mitosis (IEA)	cytoplasm (IEA); cytoskeleton (IEA); microtubule (IEA); nucleus (IEA); spindle (IEA); spindle pole body (IDA)	yes	het
YBL035C::chr2_1	POL12	0.960651	0.0666189	"B subunit of DNA polymerase alpha-primase complex, required for initiation of DNA replication during mitotic and premeiotic DNA synthesis; also functions in telomere capping and length regulation"	"DNA binding (IEA); DNA-directed DNA polymerase activity (IDA, IEA)"	"DNA replication (IEA); DNA replication initiation (IMP); lagging strand elongation (IC); telomere capping (IMP, IPI, IGI)"	"alpha DNA polymerase:primase complex (IDA); nuclear envelope (IDA); nucleus (IEA, IDA)"	yes	het
YBL036C::chr2_1	YBL036C	0.0914495	0.00529272	"Single-domain racemase, possibly non-specific due to the lack of the second domain, which presumably determines specificity; GFP-fusion protein expression is induced in response to the DNA-damaging agent MMS"	alanine racemase activity (IDA); pyridoxal phosphate binding (IDA)	amino acid metabolic process (IDA)	intracellular (IC)	no	hom
YBL037W::chr2_1	APL3	-1.42319	-0.0825154	"Alpha-adaptin, large subunit of the clathrin associated protein complex (AP-2); involved in vesicle mediated transport"	binding (IEA); molecular_function (ND)	"intracellular protein transport (IEA); vesicle-mediated transport (IEA, ISS, TAS)"	AP-2 adaptor complex (ISS); clathrin adaptor complex (IEA); coated pit (IEA); membrane (IEA); membrane coat (IEA); plasma membrane (IEA)	no	hom
YBL038W::chr2_1	MRPL16	0.142568	0.0277946	Mitochondrial ribosomal protein of the large subunit	"peptidyltransferase activity (ISS); structural constituent of ribosome (IEA, IDA)"	"translation (IEA, IDA)"	"intracellular (IEA); mitochondrial large ribosomal subunit (IDA); mitochondrion (IDA, IEA); ribonucleoprotein complex (IEA); ribosome (IEA)"	no	hom
YBL039C::chr2_1	URA7	-1.73785	-0.194953	"Major CTP synthase isozyme (see also URA8), catalyzes the ATP-dependent transfer of the amide nitrogen from glutamine to UTP, forming CTP, the final step in de novo biosynthesis of pyrimidines; involved in phospholipid biosynthesis"	"CTP synthase activity (ISS, IDA, IEA, IMP); catalytic activity (IEA); ligase activity (IEA)"	"CTP biosynthetic process (TAS, IDA); glutamine metabolic process (IEA); phospholipid biosynthetic process (IMP); pyrimidine base biosynthetic process (IMP); pyrimidine nucleotide biosynthetic process (IEA)"	cytosol (TAS)	no	hom
YBL039W-A::chr00_20	YBL039W-A	-0.206784	-0.0236148						hom
YBL040C::chr2_1	ERD2	-0.0133857	-0.0107066	"HDEL receptor, an integral membrane protein that binds to the HDEL motif in proteins destined for retention in the endoplasmic reticulum; has a role in maintenance of normal levels of ER-resident proteins"	"ER retention sequence binding (IEA); HDEL sequence binding (IGI, IPI, IMP); receptor activity (IEA)"	"ER to Golgi vesicle-mediated transport (IMP); protein retention in ER lumen (IGI, IEA); protein transport (IEA); transport (IEA); vesicle-mediated transport (IEA)"	endoplasmic reticulum (IEA); endoplasmic reticulum membrane (IEA); integral to endoplasmic reticulum membrane (IDA); integral to membrane (IEA); membrane (IEA)	yes	het
YBL041W::chr2_1	PRE7	-1.70493	-0.137288	Beta 6 subunit of the 20S proteasome	endopeptidase activity (TAS); hydrolase activity (IEA); peptidase activity (IEA); threonine endopeptidase activity (IEA)	"ubiquitin-dependent protein catabolic process (TAS, IEA)"	"cytoplasm (IEA); cytosol (IEA); nucleus (IEA); proteasome core complex (IEA); proteasome core complex, beta-subunit complex (IPI); protein complex (IEA)"	yes	het
YBL042C::chr2_1	FUI1	0.80004	0.458989	"High affinity uridine permease, localized to the plasma membrane; not involved in uracil transport"	"nucleobase transmembrane transporter activity (IEA); uridine transmembrane transporter activity (IGI, IMP)"	"nucleobase, nucleoside, nucleotide and nucleic acid transport (IEA); transport (IEA); uridine transport (IGI, IMP)"	"integral to membrane (IEA); membrane (IEA); plasma membrane (IMP, IGI)"	no	hom
YBL043W::chr2_1	ECM13	0.662362	0.0413662	Non-essential protein of unknown function; induced by treatment with 8-methoxypsoralen and UVA irradiation	molecular_function (ND)	"cell wall organization and biogenesis (IMP, IEA)"	cellular_component (ND)	no	hom
YBL044W::chr2_1	YBL044W	0.0209387	0.00429745	Putative protein of unknown function; YBL044W is not an essential protein	molecular_function (ND)	biological_process (ND)	cellular_component (ND)	no	hom
YBL045C::chr2_1	COR1			"Core subunit of the ubiquinol-cytochrome c reductase complex (bc1 complex), which is a component of the mitochondrial inner membrane electron transport chain"	catalytic activity (IEA); metal ion binding (IEA); metalloendopeptidase activity (IEA); ubiquinol-cytochrome-c reductase activity (IDA); zinc ion binding (IEA)	aerobic respiration (IMP); proteolysis (IEA); transport (IEA)	"membrane (IEA); mitochondrial inner membrane (IEA); mitochondrial respiratory chain (IEA); mitochondrial respiratory chain complex III (IDA); mitochondrion (IDA, IEA)"	no	hom
YBL046W::chr2_1	PSY4	0.498046	0.0887888	Putative regulatory subunit of an evolutionarily conserved protein phosphatase complex containing the catalytic subunit Pph3p and a third subunit Psy2p; required for cisplatin resistance; GFP-fusion protein localizes to the nucleus	"protein phosphatase regulator activity (IMP, IPI)"	protein amino acid dephosphorylation (IPI); response to drug (IMP)	"nucleus (IEA, IDA)"	no	hom
YBL047C::chr2_1	EDE1	-0.0857191	0.0374097	"Key endocytic protein involved in a network of interactions with other endocytic proteins, binds membranes in a ubiquitin-dependent manner, may also bind ubiquitinated membrane-associated proteins"	calcium ion binding (IEA); ubiquitin binding (IDA)	endocytosis (IMP); endoplasmic reticulum unfolded protein response (IMP)	actin cortical patch (IDA); cellular bud neck (IDA); cellular bud tip (IDA)	no	hom
YBL048W::chr2_1	YBL048W	-1.41306	-0.334412	"Dubious open reading frame unlikely to encode a protein, based on experimental and comparative sequence data"				no	hom
YBL049W::chr2_1	MOH1	-0.119864	-0.0161702	"Protein of unknown function, has homology to kinase Snf7p; not required for growth on nonfermentable carbon sources; essential for viability in stationary phase"	molecular_function (ND)	biological_process (ND)	cellular_component (ND)	no	hom
YBL050W::chr2_1	SEC17	0.555556	0.0320285	"Peripheral membrane protein required for vesicular transport between ER and Golgi and for the 'priming' step in homotypic vacuole fusion, part of the cis-SNARE complex; has similarity to alpha-SNAP"	soluble NSF attachment protein activity (IDA)	"ER to Golgi vesicle-mediated transport (IMP, IGI, TAS); intracellular protein transport (IEA); protein transport (IEA); transport (IEA); vacuole fusion, non-autophagic (IMP); vesicle-mediated transport (IEA)"	Golgi apparatus (IEA); endoplasmic reticulum (IEA); membrane (IEA); peripheral to membrane of membrane fraction (IDA)	yes	het
YBL051C::chr2_1	PIN4	-1.80874	-0.13099	"Protein involved in G2/M phase progression and response to DNA damage, interacts with Rad53p; contains an RNA recognition motif, a nuclear localization signal, and several SQ/TQ cluster domains; hyperphosphorylated in response to DNA damage"	RNA binding (IEA); molecular_function (ND); nucleic acid binding (IEA); nucleotide binding (IEA)	"DNA damage checkpoint (IGI, IPI); G2/M transition of mitotic cell cycle (IMP)"	"cytoplasm (IDA, IEA)"	no	hom
YBL052C::chr2_1	SAS3	0.471643	0.043729	"Histone acetyltransferase catalytic subunit of NuA3 complex that acetylates histone H3, involved in transcriptional silencing; homolog of the mammalian MOZ proto-oncogene; sas3 gcn5 double mutation confers lethality"	"H3/H4 histone acetyltransferase activity (IMP, IDA); acyltransferase activity (IEA); histone acetyltransferase activity (IEA); metal ion binding (IEA); transferase activity (IEA); zinc ion binding (IEA)"	"chromatin modification (IEA, IMP); chromatin silencing at silent mating-type cassette (IMP); chromatin silencing at telomere (IMP); histone acetylation (IDA, IMP); regulation of transcription, DNA-dependent (IEA); transcription (IEA)"	NuA3 histone acetyltransferase complex (IDA); nucleus (IEA)	no	hom
YBL053W::chr2_1	YBL053W	-0.771977	-0.0759462	"Dubious open reading frame unlikely to encode a protein, based on available experimental and comparative sequence data"				no	hom
YBL054W::chr2_1	YBL054W	0.110032	0.00799014	Protein of unknown function involved in rRNA and ribosome biosynthesis	DNA binding (IEA); molecular_function (ND)	ribosome biogenesis and assembly (RCA)	"cytoplasm (IDA); nucleus (IEA, IDA)"	no	hom
YBL055C::chr2_1	YBL055C	0.0614168	-0.00449891	3'-->5' exonuclease and endonuclease with a possible role in apoptosis; has similarity to mammalian and C. elegans apoptotic nucleases	"3'-5'-exodeoxyribonuclease activity (IDA); endodeoxyribonuclease activity, producing 5'-phosphomonoesters (IEA); endonuclease activity (IDA); hydrolase activity (IEA); nuclease activity (IEA)"	DNA fragmentation during apoptosis (IMP); response to oxidative stress (IMP)	cytoplasm (IDA)	no	hom
YBL056W::chr2_1	PTC3	-0.584259	-0.0983941	Type 2C protein phosphatase; dephosphorylates Hog1p (see also Ptc2p) to limit maximal kinase activity induced by osmotic stress; dephosphorylates T169 phosphorylated Cdc28p (see also Ptc2p); role in DNA checkpoint inactivation	"catalytic activity (IEA); hydrolase activity (IEA); magnesium ion binding (IEA); manganese ion binding (IEA); metal ion binding (IEA); phosphoprotein phosphatase activity (IEA); protein serine/threonine phosphatase activity (IDA, IEA)"	"inactivation of MAPK activity during osmolarity sensing (IGI); protein amino acid dephosphorylation (IDA, IEA); regulation of cyclin-dependent protein kinase activity (IMP, IPI)"	cytoplasm (IDA); nucleus (IDA); protein serine/threonine phosphatase complex (IEA)	no	hom
YBL057C::chr2_1	PTH2	-0.649778	-0.115105	One of two (see also PTH1) mitochondrially-localized peptidyl-tRNA hydrolases; negatively regulates the ubiquitin-proteasome pathway via interactions with ubiquitin-like ubiquitin-associated proteins; dispensable for cell growth	"aminoacyl-tRNA hydrolase activity (IGI, IDA, ISS, IEA); hydrolase activity (IEA)"	"negative regulation of proteasomal ubiquitin-dependent protein catabolic process (IDA, IMP); translation (IC)"	"cytoplasm (IEA, IC); mitochondrial outer membrane (IDA); mitochondrion (IDA)"	no	hom
YBL058W::chr2_1	SHP1			UBX (ubiquitin regulatory X) domain-containing protein that regulates Glc7p phosphatase activity and interacts with Cdc48p; interacts with ubiquitylated proteins in vivo and is required for degradation of a ubiquitylated model substrate	protein phosphatase type 1 regulator activity (IMP)	ascospore formation (IMP); glycogen metabolic process (IMP); proteasomal ubiquitin-dependent protein catabolic process (IMP); telomere maintenance (IMP); ubiquitin cycle (IEA)	"cytoplasm (IDA, IEA); nucleus (IEA, IDA)"	no	hom
YBL059W::chr2_1	YBL059W	-1.39355	-0.190046	"Putative protein of unknown function; the authentic, non-tagged protein is detected in highly purified mitochondria in high-throughput studies"	molecular_function (ND)	biological_process (ND)	integral to membrane (IEA); membrane (IEA); mitochondrion (IDA)	no	hom
YBL060W::chr2_1	YEL1	-1.07785	-0.28386	Guanine nucleotide exchange factor specific for Arf3p; localized to the bud neck and tip; required for localization of Arf3p to the bud neck and tip	"ARF guanyl-nucleotide exchange factor activity (IDA, IEA, ISS)"	actin cortical patch localization (IMP); protein localization (IMP); regulation of ARF protein signal transduction (IEA)	cellular bud neck (IDA); cellular bud tip (IDA); cytoplasm (IDA); intracellular (IEA)	no	hom
YBL061C::chr2_1	SKT5	-0.10389	-0.00345681	"Activator of Chs3p (chitin synthase III), recruits Chs3p to the bud neck via interaction with Bni4p; has similarity to Shc1p, which activates Chs3p during sporulation"	binding (IEA); enzyme activator activity (IMP)	cell wall chitin biosynthetic process (IMP); cytokinesis (TAS); response to osmotic stress (TAS)	cellular bud neck (IDA); cellular bud neck septin ring (IDA); incipient cellular bud site (IDA); membrane (IEA); plasma membrane (IEA)	no	hom
YBL062W::chr2_1	YBL062W	1.24201	0.335932	"Dubious open reading frame unlikely to encode a protein, based on available experimental and comparative sequence data"				no	hom
YBL063W::chr2_1	KIP1	-0.999611	-0.0619966	Kinesin-related motor protein required for mitotic spindle assembly and chromosome segregation; functionally redundant with Cin8p	"ATP binding (IEA); microtubule motor activity (TAS, IEA); motor activity (IEA); nucleotide binding (IEA); structural constituent of cytoskeleton (IPI)"	cell cycle (IEA); cell division (IEA); microtubule nucleation (IPI); microtubule-based movement (IEA); mitosis (IEA); mitotic anaphase B (IMP)	kinesin complex (TAS); microtubule (IEA); microtubule associated complex (IEA); spindle (IEA); spindle microtubule (TAS); spindle pole body (IDA)	no	hom
YBL064C::chr2_1	PRX1	-1.68211	-0.0803318	"Mitochondrial peroxiredoxin (1-Cys Prx) with thioredoxin peroxidase activity, has a role in reduction of hydroperoxides; induced during respiratory growth and under conditions of oxidative stress; phosphorylated"	"antioxidant activity (IEA); oxidoreductase activity (IEA); peroxidase activity (IEA); peroxiredoxin activity (IEA); thioredoxin peroxidase activity (IMP, IDA, ISS)"	"oxidation reduction (IEA); regulation of cell redox homeostasis (IMP, IDA); response to oxidative stress (IGI)"	"mitochondrion (IDA, IEA, ISS)"	no	hom
YBL065W::chr2_1	YBL065W	0.21121	0.0307458	"Dubious open reading frame unlikely to encode a protein, based on available experimental and comparative sequence data; partially overlaps verified ORF SEF1/YBL066C; YBL065W is a non-essential gene"				no	hom
YBL066C::chr2_1	SEF1	-0.283008	0.00360165	"Putative transcription factor, has homolog in Kluyveromyces lactis"	DNA binding (IEA); metal ion binding (IEA); molecular_function (ND); transcription factor activity (IEA); zinc ion binding (IEA)	"biological_process (ND); regulation of transcription, DNA-dependent (IEA); sporulation (IEA); transcription (IEA)"	cellular_component (ND); nucleus (IEA)	no	hom
YBL067C::chr2_1	UBP13	0.29725	0.0229257	"Putative ubiquitin carboxyl-terminal hydrolase, ubiquitin-specific protease that cleaves ubiquitin-protein fusions"	cysteine-type peptidase activity (IEA); hydrolase activity (IEA); peptidase activity (IEA); ubiquitin thiolesterase activity (IEA); ubiquitin-specific protease activity (TAS)	biological_process (ND); ubiquitin cycle (IEA); ubiquitin-dependent protein catabolic process (IEA)	cellular_component (ND)	no	hom
YBL068W::chr2_1	PRS4	0.96697	0.0869366	"5-phospho-ribosyl-1(alpha)-pyrophosphate synthetase, synthesizes PRPP, which is required for nucleotide, histidine, and tryptophan biosynthesis; one of five related enzymes, which are active as heteromultimeric complexes"	"kinase activity (IEA); magnesium ion binding (IEA); metal ion binding (IEA); ribose phosphate diphosphokinase activity (IEA, IGI); transferase activity (IEA)"	"5-phosphoribose 1-diphosphate biosynthetic process (IMP, IGI); cellular biosynthetic process (IEA); fungal-type cell wall organization and biogenesis (IPI); nucleoside metabolic process (IEA); nucleotide biosynthetic process (IEA); ribonucleoside monophosphate biosynthetic process (IEA); ribosome biogenesis and assembly (RCA)"	"cytoplasm (IDA, IEA)"	no	hom
YBL069W::chr2_1	AST1	-0.61858	-0.118031	"Peripheral membrane protein that interacts with the plasma membrane ATPase Pma1p and has a role in its targeting to the plasma membrane, possibly by influencing its incorporation into lipid rafts"	binding (IEA); catalytic activity (IEA); molecular_function (ND); oxidoreductase activity (IEA); zinc ion binding (IEA)	"metabolic process (IEA); protein targeting to membrane (IGI, IMP)"	extrinsic to membrane (TAS); membrane (IEA)	no	hom
YBL070C::chr2_1	YBL070C	-0.940881	-0.178807	"Dubious open reading frame unlikely to encode a protein, based on available experimental and comparative sequence data"				no	hom
YBL071C-B::chr00_20	YBL071C-B	0.569305	0.116156	"Putative protein of unknown function; identified by gene-trapping, microarray-based expression analysis, and genome-wide homology searching"	molecular_function (ND)	biological_process (ND)	cellular_component (ND)	no	hom
YBL071C::chr2_1	YBL071C	0.721226	0.107704	"Dubious open reading frame, predicted protein contains a peroxisomal targeting signal"				no	hom
YBL071W-A::chr00_20	KTI11	0.676724	0.238561	"Zn-ribbon protein that co-purifies with Dph1, Dph2, Eft2 and Elongator subunits Iki3p, Elp2p, and Elp3p as a complex required for synthesis of diphthamide, a modified histidine residue, and for modification of wobble nucleosides in tRNA"	"electron carrier activity (IDA); iron ion binding (IDA); metal ion binding (IEA); zinc ion binding (IEA, IDA)"	G1 phase of mitotic cell cycle (IDA); peptidyl-diphthamide biosynthetic process from peptidyl-histidine (IMP); tRNA modification (IMP)	"cytoplasm (IDA, IEA); nucleus (IEA, IDA)"	no	hom
YBL072C::chr2_1	RPS8A	0.0721917	0.147119	Protein component of the small (40S) ribosomal subunit; identical to Rps8Bp and has similarity to rat S8 ribosomal protein	structural constituent of ribosome (IDA)	translation (IDA)	90S preribosome (IDA); cytoplasm (IEA); cytosolic small ribosomal subunit (IDA); intracellular (IEA); ribonucleoprotein complex (IEA); ribosome (IEA)	no	hom
YBL073W::chr2_1	YBL073W	-0.154662	0.00842089	Hypothetical protein; open reading frame overlaps 5' end of essential AAR2 gene encoding a component of the U5 snRNP required for splicing of U3 precursors				yes	het
YBL074C::chr2_1	AAR2	-0.0653864	-0.00490851	"Component of the U5 snRNP, required for splicing of U3 precursors; originally described as a splicing factor specifically required for splicing pre-mRNA of the MATa1 cistron"	molecular_function (ND)	RNA splicing (IEA); assembly of spliceosomal tri-snRNP (IMP); mRNA processing (IEA)	cytoplasm (IEA); nucleus (IEA); snRNP U5 (IDA)	yes	het
YBL075C::chr2_1	SSA3	-0.0154405	0.0509422	ATPase involved in protein folding and the response to stress; plays a role in SRP-dependent cotranslational protein-membrane targeting and translocation; member of the heat shock protein 70 (HSP70) family; localized to the cytoplasm	"ATP binding (IEA); ATPase activity (IGI, ISS); nucleotide binding (IEA); unfolded protein binding (ISS, IGI)"	"SRP-dependent cotranslational protein targeting to membrane, translocation (IMP); protein folding (IGI); response to stress (IMP, IEA)"	cytoplasm (IEA); cytosol (IDA)	no	hom
YBL076C::chr2_1	ILS1	0.717564	0.129907	"Cytoplasmic isoleucine-tRNA synthetase, target of the G1-specific inhibitor reveromycin A"	"ATP binding (IEA); aminoacyl-tRNA ligase activity (IEA); isoleucine-tRNA ligase activity (IDA, IEA); ligase activity (IEA); nucleotide binding (IEA)"	"isoleucyl-tRNA aminoacylation (IEA); tRNA aminoacylation for protein translation (IEA); translation (IEA, TAS)"	cytoplasm (IEA); cytosol (IDA)	yes	het
YBL077W::chr2_1	YBL077W	1.97602	0.205422	"Dubious open reading frame unlikely to encode a protein, based on available experimental and comparative sequence data; partially overlaps the verified gene ILS1/YBL076C"				yes	het
YBL078C::chr2_1	ATG8	0.688426	0.104572	"Conserved protein that is a component of autophagosomes and Cvt vesicles; undergoes C-terminal conjugation to phosphatidylethanolamine (PE), Atg8p-PE is anchored to membranes and may mediate membrane fusion during autophagosome formation"	molecular_function (ND)	"CVT pathway (IMP); ER to Golgi vesicle-mediated transport (IPI, IMP, IGI); autophagic vacuole formation (IMP); autophagy (IEA); membrane fusion (IDA, IMP); protein transport (IEA); transport (IEA); ubiquitin cycle (IEA)"	"autophagic vacuole (IDA); cytoplasmic vesicle (IEA); cytosol (IDA); extrinsic to membrane (IDA); membrane (IEA); pre-autophagosomal structure (IDA); vacuolar membrane (IEA, IDA, IPI); vacuole (IEA)"	no	hom
YBL079W::chr2_1	NUP170	-0.0548439	-0.00271632	"Abundant subunit of the nuclear pore complex (NPC), required for proper localization of specific nucleoporins within the NPC, involved in nuclear envelope permeability and in chromosome segregation, has similarity to Nup157p"	structural constituent of nuclear pore (IEA); structural molecule activity (TAS)	"NLS-bearing substrate import into nucleus (TAS); chromosome segregation (IMP); intracellular protein transport across a membrane (IEA); mRNA export from nucleus (TAS); mRNA transport (IEA); mRNA-binding (hnRNP) protein import into nucleus (TAS); nuclear pore organization and biogenesis (TAS); nucleocytoplasmic transport (IEA); protein export from nucleus (TAS); protein import into nucleus, docking (IPI); protein targeting to membrane (IMP); protein transport (IEA); rRNA export from nucleus (TAS); ribosomal protein import into nucleus (TAS); snRNA export from nucleus (TAS); snRNP protein import into nucleus (TAS); tRNA export from nucleus (TAS); transport (IEA)"	"integral to membrane (IEA); membrane (IEA); nuclear pore (IEA, IDA); nucleus (IEA)"	no	hom
YBL080C::chr2_1	PET112	1.67287	0.289588	Protein required for mitochondrial translation; mutation is functionally complemented by a Bacillus subtilis ortholog	"carbon-nitrogen ligase activity, with glutamine as amido-N-donor (IEA); ligase activity (IEA); molecular_function (ND)"	"aerobic respiration (IMP); mitochondrion organization and biogenesis (IMP); translation (IEA, IMP)"	"mitochondrion (IDA, IEA, IGI)"	no	hom
YBL081W::chr2_1	YBL081W	-0.548245	-0.0348256	Non-essential protein of unknown function	molecular_function (ND)	biological_process (ND)	cellular_component (ND)	no	hom
YBL082C::chr2_1	ALG3	-2.00195	-0.131194	"Dolichol-P-Man dependent alpha(1-3) mannosyltransferase, involved in the synthesis of dolichol-linked oligosaccharide donor for N-linked glycosylation of proteins"	"alpha-1,3-mannosyltransferase activity (IDA, IMP); dolichyl-phosphate-mannose-glycolipid alpha-mannosyltransferase activity (IEA); mannosyltransferase activity (IEA); transferase activity (IEA); transferase activity, transferring glycosyl groups (IEA)"	"oligosaccharide-lipid intermediate assembly (IMP, IDA); protein amino acid glycosylation (IMP)"	"endoplasmic reticulum (IEA, IMP, ISS); endoplasmic reticulum membrane (IEA); integral to membrane (IEA); membrane (IEA)"	no	hom
YBL083C::chr2_1	YBL083C	-1.22978	-0.197243	"Dubious open reading frame unlikely to encode a protein, based on available experimental and comparative sequence data; overlaps verified ORF ALG3"				no	hom
YBL084C::chr2_1	CDC27	-1.18739	-0.183704	"Subunit of the Anaphase-Promoting Complex/Cyclosome (APC/C), which is a ubiquitin-protein ligase required for degradation of anaphase inhibitors, including mitotic cyclins, during the metaphase/anaphase transition"	binding (IEA); protein binding (TAS); ubiquitin-protein ligase activity (TAS)	"anaphase-promoting complex-dependent proteasomal ubiquitin-dependent protein catabolic process (IDA, IPI); cell cycle (IEA); cell division (IEA); cyclin catabolic process (TAS); mitosis (IEA); mitotic metaphase/anaphase transition (TAS); mitotic sister chromatid segregation (TAS); mitotic spindle elongation (TAS); protein ubiquitination (IPI); ubiquitin cycle (IEA)"	anaphase-promoting complex (IDA); cytoplasm (IEA); nucleus (IEA)	yes	het
YBL085W::chr2_1	BOI1	-0.177536	-0.0302418	"Protein implicated in polar growth, functionally redundant with Boi2p; interacts with bud-emergence protein Bem1p; contains an SH3 (src homology 3) domain and a PH (pleckstrin homology) domain"	phospholipid binding (IDA)	"Rho protein signal transduction (TAS); budding cell apical bud growth (IGI); cytokinesis, completion of separation (IGI); establishment of cell polarity (TAS)"	cellular bud (IDA); cellular bud neck (IDA); site of polarized growth (IDA)	no	hom
YBL086C::chr2_1	YBL086C	0.147116	-0.00398769	Protein of unknown function; green fluorescent protein (GFP)-fusion protein localizes to the cell periphery	molecular_function (ND)	biological_process (ND)	cellular_component (ND)	no	hom
YBL087C::chr2_1	RPL23A	-0.469092	-0.0635	"Protein component of the large (60S) ribosomal subunit, identical to Rpl23Bp and has similarity to E. coli L14 and rat L23 ribosomal proteins"	"structural constituent of ribosome (TAS, IEA)"	"translation (IEA, TAS)"	cytoplasm (IEA); cytosolic large ribosomal subunit (TAS); intracellular (IEA); ribonucleoprotein complex (IEA); ribosome (IEA)	no	hom
YBL088C::chr2_1	TEL1	1.17328	0.16641	Protein kinase primarily involved in telomere length regulation; contributes to cell cycle checkpoint control in response to DNA damage; functionally redundant with Mec1p; homolog of human ataxia telangiectasia (ATM) gene	"kinase activity (IEA); phosphotransferase activity, alcohol group as acceptor (IEA); protein kinase activity (IDA); protein serine/threonine kinase activity (IEA); telomeric DNA binding (IDA); transferase activity (IEA)"	"DNA damage induced protein phosphorylation (IMP); DNA double-strand break processing (IGI, IMP); DNA repair (IEA); chromatin modification (IEA); histone phosphorylation (IGI, IMP); phosphorylation (IMP); response to DNA damage stimulus (IEA, IMP); telomere maintenance (IMP); telomere maintenance via telomerase (IMP)"	"chromosome (IEA); chromosome, telomeric region (IEA); mitochondrion (IDA); nucleus (IEA, IC, TAS)"	no	hom
YBL089W::chr2_1	AVT5	0.630743	0.10731	"Putative transporter, member of a family of seven S. cerevisiae genes (AVT1-7) related to vesicular GABA-glycine transporters"	transporter activity (ISS)	"amino acid transport (IEA); transport (IEA, ISS)"	cellular_component (ND); integral to membrane (IEA); membrane (IEA); vacuolar membrane (IEA); vacuole (IEA)	no	hom
YBL090W::chr2_1	MRP21	-0.210997	-0.00714796	Mitochondrial ribosomal protein of the large subunit; MRP21 exhibits genetic interactions with mutations in the COX2 and COX3 mRNA 5'-untranslated leader sequences	structural constituent of ribosome (IDA)	translation (IDA); translational initiation (IMP)	"mitochondrial small ribosomal subunit (IDA); mitochondrion (IDA, IEA); ribonucleoprotein complex (IEA); ribosome (IEA)"	no	hom
YBL091C-A::chr00_1	SCS22	-0.832487	-0.177948	Protein involved in regulation of phospholipid metabolism; homolog of Scs2p; similar to D. melanogaster inturned protein	molecular_function (ND); structural molecule activity (IEA)	"chromatin silencing at telomere (IMP, IGI, IDA); phospholipid biosynthetic process (IGI)"	cellular_component (ND); integral to membrane (IEA); membrane (IEA)	no	hom
YBL091C-A::chr00_22	SCS22			Protein involved in regulation of phospholipid metabolism; homolog of Scs2p; similar to D. melanogaster inturned protein	molecular_function (ND); structural molecule activity (IEA)	"chromatin silencing at telomere (IMP, IGI, IDA); phospholipid biosynthetic process (IGI)"	cellular_component (ND); integral to membrane (IEA); membrane (IEA)	no	hom
YBL091C::chr2_1	MAP2	-0.215654	-0.0338818	"Methionine aminopeptidase, catalyzes the cotranslational removal of N-terminal methionine from nascent polypeptides; function is partially redundant with that of Map1p"	"aminopeptidase activity (IEA); cobalt ion binding (IEA); hydrolase activity (IEA); metal ion binding (IEA); metalloexopeptidase activity (IEA); methionyl aminopeptidase activity (IDA, IEA); peptidase activity (IEA)"	"proteolysis (IEA, IDA)"	"cytoplasm (IEA, TAS)"	no	hom
YBL092W::chr2_1	RPL32	-1.75729	-0.320737	"Protein component of the large (60S) ribosomal subunit, has similarity to rat L32 ribosomal protein; overexpression disrupts telomeric silencing"	"structural constituent of ribosome (TAS, IEA)"	"translation (IEA, TAS)"	cytoplasm (IEA); cytosolic large ribosomal subunit (TAS); intracellular (IEA); ribonucleoprotein complex (IEA); ribosome (IEA)	yes	het
YBL093C::chr2_1	ROX3	-1.52559	-0.483784	Subunit of the RNA polymerase II mediator complex; associates with core polymerase subunits to form the RNA polymerase II holoenzyme	RNA polymerase II transcription mediator activity (IDA)	"regulation of transcription, DNA-dependent (IEA); transcription (IEA); transcription from RNA polymerase II promoter (IDA)"	"mediator complex (IDA); nucleus (IEA, IDA)"	no	hom
YBL094C::chr2_1	YBL094C	0.515278	0.0376957	"Dubious open reading frame unlikely to encode a protein, based on available experimental and comparative sequence data; partially overlaps uncharacterized ORF YBL095W"				no	hom
YBL095W::chr2_2	YBL095W	-0.015238	0.0167911	"Putative protein of unknown function; the authentic, non-tagged protein is detected in highly purified mitochondria in high-throughput studies"	molecular_function (ND)	biological_process (ND)	integral to membrane (IEA); membrane (IEA); mitochondrion (IDA)	no	hom
YBL096C::chr2_2	YBL096C	0.338913	0.0934938	Non-essential protein of unknown function				no	hom
YBL097W::chr2_2	BRN1	-0.842329	-0.0846715	"Essential protein required for chromosome condensation, likely to function as an intrinsic component of the condensation machinery, may influence multiple aspects of chromosome transmission and dynamics"	molecular_function (ND)	"cell cycle (IEA); cell division (IEA); mitosis (IEA); mitotic cell cycle (IEA); mitotic chromosome condensation (IMP, IEA, IGI); mitotic sister chromatid segregation (IMP)"	"cytoplasm (IEA); nuclear condensin complex (IPI, ISS, TAS); nucleus (IEA, IDA)"	yes	het
YBL098W::chr2_2	BNA4	-0.412668	-0.0856371	"Kynurenine 3-mono oxygenase, required for the de novo biosynthesis of NAD from tryptophan via kynurenine; expression regulated by Hst1p; putative therapeutic target for Huntington disease"	"kynurenine 3-monooxygenase activity (IEA, IMP); monooxygenase activity (IEA); oxidoreductase activity (IEA)"	de novo NAD biosynthetic process (IGI); metabolic process (IEA); oxidation reduction (IEA)	"mitochondrial outer membrane (IDA); mitochondrion (IDA, IEA)"	no	hom
YBL099W::chr2_2	ATP1	1.98029	1.14003	"Alpha subunit of the F1 sector of mitochondrial F1F0 ATP synthase, which is a large, evolutionarily conserved enzyme complex required for ATP synthesis; phosphorylated"	"ATP binding (IEA); hydrogen ion transmembrane transporter activity (IEA); hydrogen ion transporting ATP synthase activity, rotational mechanism (IMP, IEA, ISS); hydrogen ion transporting ATPase activity, rotational mechanism (IEA); hydrolase activity, acting on acid anhydrides, catalyzing transmembrane movement of substances (IEA); metal ion binding (IEA); nucleotide binding (IEA)"	"ATP biosynthetic process (IEA); ATP metabolic process (IEA); ATP synthesis coupled proton transport (IMP, ISS, IEA); ion transport (IEA); proton transport (IEA); transport (IEA)"	"membrane (IEA); mitochondrial inner membrane (IEA); mitochondrial nucleoid (IDA); mitochondrial proton-transporting ATP synthase, catalytic core (IMP, ISS, IDA); mitochondrion (IDA, IEA, IPI); proton-transporting ATP synthase complex, catalytic core F(1) (IEA); proton-transporting two-sector ATPase complex (IEA)"	no	hom
YBL100C::chr2_2	YBL100C			"Dubious open reading frame unlikely to encode a protein, based on available experimental and comparative sequence data; almost completely overlaps the 5' end of ATP1"				no	hom
YBL101C::chr2_2	ECM21			Non-essential protein of unknown function; promoter contains several Gcn4p binding elements	molecular_function (ND)	"cell wall organization and biogenesis (IMP, IEA)"	"cytoplasm (IDA, IEA)"	no	hom
YBL101W-C::chr00_20	YBL101W-C	-0.64541	-0.0703167						hom
YBL102W::chr2_2	SFT2	0.366995	0.0815388	"Non-essential tetra-spanning membrane protein found mostly in the late Golgi, can suppress some sed5 alleles; may be part of the transport machinery, but precise function is unknown; similar to mammalian syntaxin 5"	molecular_function (ND)	"Golgi to endosome transport (IMP, IGI); protein transport (IEA); transport (IEA)"	"Golgi apparatus (IEA); Golgi membrane (IEA, IDA); integral to membrane (IEA); membrane (IEA)"	no	hom
YBL103C::chr2_2	RTG3	-1.06498	-0.137215	"Basic helix-loop-helix-leucine zipper (bHLH/Zip) transcription factor that forms a complex with another bHLH/Zip protein, Rtg1p, to activate the retrograde (RTG) and TOR pathways"	DNA binding (IEA); specific RNA polymerase II transcription factor activity (IDA); transcription regulator activity (IEA)	"mitochondrial signaling pathway (IDA); regulation of transcription (IEA); regulation of transcription, DNA-dependent (IEA); transcription (IEA); transcription initiation from RNA polymerase II promoter (IDA)"	"cytoplasm (IDA); nucleus (IEA, IDA)"	no	hom
YBL104C::chr00_22	YBL104C			"Putative protein of unknown function, promoter contains multiple GCN4 binding sites"	molecular_function (ND)	biological_process (ND)	"cytoplasm (IDA, IEA)"	no	hom
YBL104C::chr2_2	YBL104C	1.53506	0.537308	"Putative protein of unknown function, promoter contains multiple GCN4 binding sites"	molecular_function (ND)	biological_process (ND)	"cytoplasm (IDA, IEA)"	no	hom
YBL105C::chr2_2	PKC1	6.8233	1.39542	"Protein serine/threonine kinase essential for cell wall remodeling during growth; localized to sites of polarized growth and the mother-daughter bud neck; homolog of the alpha, beta, and gamma isoforms of mammalian protein kinase C (PKC)"	"ATP binding (IEA); calcium ion binding (IEA); diacylglycerol binding (IEA); kinase activity (IEA); metal ion binding (IEA); nucleotide binding (IEA); protein kinase C activity (IDA, IEA); protein kinase activity (IEA); protein serine/threonine kinase activity (IEA); transferase activity (IEA); zinc ion binding (IEA)"	"actin filament organization (IGI); cell cycle (IEA); cell wall organization and biogenesis (IMP); intracellular signaling cascade (IEA); protein amino acid phosphorylation (IEA, IDA); protein kinase cascade (IMP); signal transduction (IEA, IMP)"	cytoplasm (IDA); cytoskeleton (IDA); intracellular (IEA); nucleus (IDA); site of polarized growth (IDA)	yes	het
YBL106C::chr2_2	SRO77	-0.391679	-0.12991	Protein with roles in exocytosis and cation homeostasis; functions in docking and fusion of post-Golgi vesicles with plasma membrane; homolog of Sro7p and Drosophila lethal giant larvae tumor suppressor; interacts with SNARE protein Sec9p	molecular_function (ND)	"Golgi to plasma membrane transport (IGI, IPI); exocytosis (IGI)"	"plasma membrane (IPI, ISS)"	no	hom
YBL107C::chr2_2	YBL107C	1.5139	1.24692	Putative protein of unknown function; green fluorescent protein (GFP)-fusion protein localizes to the cytoplasm; YBL107C is not an essential gene	molecular_function (ND)	biological_process (ND)	cytoplasm (IDA)	no	hom
YBR001C::chr2_2	NTH2	-0.240125	-0.0515939	"Putative neutral trehalase, required for thermotolerance and may mediate resistance to other cellular stresses"	"alpha,alpha-trehalase activity (IEA, IMP); calcium ion binding (IEA); catalytic activity (IEA); hydrolase activity (IEA); hydrolase activity, acting on glycosyl bonds (IEA)"	"metabolic process (IEA); trehalose catabolic process (IEA, IMP); trehalose metabolic process (IEA)"	"cytoplasm (IDA, IEA); mitochondrion (IDA)"	no	hom
YBR002C::chr2_2	RER2	8.01472	2.45133	Cis-prenyltransferase involved in dolichol synthesis; participates in endoplasmic reticulum (ER) protein sorting	dehydrodolichyl diphosphate synthase activity (IDA); prenyltransferase activity (IDA); transferase activity (IEA)	"ER to Golgi vesicle-mediated transport (IMP); dolichol biosynthetic process (IDA); metabolic process (IEA); protein amino acid glycosylation (IMP, IDA)"	"endoplasmic reticulum (IEA, IDA); endoplasmic reticulum membrane (IEA); membrane (IEA)"	yes	het
YBR003W::chr2_2	COQ1	-0.524415	-0.0912377	"Hexaprenyl pyrophosphate synthetase, catalyzes the first step in ubiquinone (coenzyme Q) biosynthesis"	trans-hexaprenyltranstransferase activity (IMP); transferase activity (IEA)	isoprenoid biosynthetic process (IEA); ubiquinone biosynthetic process (IMP)	"membrane (IEA); mitochondrial inner membrane (IEA); mitochondrion (IDA, IEA, IMP)"	no	hom
YBR004C::chr2_2	GPI18	0.809486	0.947621	"Functional ortholog of human PIG-V, which is a mannosyltransferase that transfers the second mannose in glycosylphosphatidylinositol biosynthesis; the authentic, non-tagged protein was localized to mitochondria"	"mannosyltransferase activity (IGI, ISS, IMP); transferase activity (IEA); transferase activity, transferring glycosyl groups (IEA)"	"GPI anchor biosynthetic process (IGI, IEA, IMP)"	"endoplasmic reticulum (IEA, ISS); endoplasmic reticulum membrane (IEA); integral to endoplasmic reticulum membrane (IDA); integral to membrane (IEA); mannosyltransferase complex (IGI, IPI); membrane (IEA); mitochondrion (IDA)"	yes	het
YBR005W::chr2_2	RCR1	-0.488074	-0.128044	"Protein of the ER membrane involved in cell wall chitin deposition; may function in the endosomal-vacuolar trafficking pathway, helping determine whether plasma membrane proteins are degraded or routed to the plasma membrane"	molecular_function (ND)	"cell wall organization and biogenesis (IMP, IEA); vesicle-mediated transport (IGI)"	"cell wall (IEA); endoplasmic reticulum (IEA); endoplasmic reticulum membrane (IEA); extracellular region (IEA); integral to endoplasmic reticulum membrane (IDA, ISS); integral to membrane (IEA); membrane (IEA)"	no	hom
YBR006W::chr2_2	UGA2	0.740287	0.437328	Succinate semialdehyde dehydrogenase involved in the utilization of gamma-aminobutyrate (GABA) as a nitrogen source; part of the 4-aminobutyrate and glutamate degradation pathways; localized to the cytoplasm	"oxidoreductase activity (IEA); oxidoreductase activity, acting on the aldehyde or oxo group of donors, NAD or NADP as acceptor (IEA); succinate-semialdehyde dehydrogenase [NAD(P)+] activity (IMP, ISS, IEA)"	"gamma-aminobutyric acid catabolic process (IMP, IEP, ISS); glutamate decarboxylation to succinate (IMP, IGI, ISS); metabolic process (IEA); oxidation reduction (IEA); response to oxidative stress (IMP, IEP)"	cytoplasm (IDA)	no	hom
YBR007C::chr2_2	DSF2	3.01467	1.44889	Deletion suppressor of mpt5 mutation	binding (IEA); molecular_function (ND)	biological_process (ND)	cellular_component (ND)	no	hom
YBR008C::chr2_2	FLR1	-1.05473	-0.29325	"Plasma membrane multidrug transporter of the major facilitator superfamily, involved in efflux of fluconazole, diazaborine, benomyl, methotrexate, and other drugs"	drug transporter activity (IEA); fluconazole transporter activity (ISS); multidrug transporter activity (ISS); transporter activity (IEA)	"drug transport (IEA); multidrug transport (IGI, IMP); response to toxin (IEP); transport (IEA)"	integral to membrane (IEA); membrane (IEA); plasma membrane (IDA)	no	hom
YBR009C::chr2_2	HHF1	-0.268796	-0.0620828	One of two identical histone H4 proteins (see also HHF2); core histone required for chromatin assembly and chromosome function; contributes to telomeric silencing; N-terminal domain involved in maintaining genomic integrity	"DNA binding (IEA, TAS)"	chromatin assembly or disassembly (TAS); nucleosome assembly (IEA)	chromosome (IEA); nuclear nucleosome (TAS); nucleosome (IEA); nucleus (IEA)	no	hom
YBR010W::chr2_2	HHT1	-0.244642	-0.0384592	"One of two identical histone H3 proteins (see also HHT2); core histone required for chromatin assembly, involved in heterochromatin-mediated telomeric and HM silencing; regulated by acetylation, methylation, and mitotic phosphorylation"	"DNA binding (IEA, TAS)"	"DNA repair (IEA); chromatin assembly or disassembly (TAS); negative regulation of transposition, RNA-mediated (IMP); nucleosome assembly (IEA); response to DNA damage stimulus (IEA)"	"chromosome (IEA); nuclear nucleosome (TAS); nucleosome (IEA); nucleus (IEA, IDA)"	no	hom
YBR011C::chr2_2	IPP1	0.768564	0.13019	"Cytoplasmic inorganic pyrophosphatase (PPase), catalyzes the rapid exchange of oxygens from Pi with water, highly expressed and essential for viability, active-site residues show identity to those from E. coli PPase"	"hydrolase activity (IEA); inorganic diphosphatase activity (IDA, IEA); magnesium ion binding (IEA); metal ion binding (IEA)"	"phosphate metabolic process (IC, IEA)"	cytoplasm (IEA); cytosol (TAS)	yes	het
YBR012C::chr2_2	YBR012C	2.18329	0.882201	"Dubious open reading frame, unlikely to encode a functional protein; expression induced by iron-regulated transcriptional activator Aft2p"				no	hom
YBR013C::chr2_2	YBR013C	-0.0239116	0.0235523	"Putative protein of unknown function, haploid deletion mutant exhibits synthetic phenotype with alpha-synuclein"	molecular_function (ND)	biological_process (ND)	cellular_component (ND)	no	hom
YBR014C::chr2_2	GRX7	0.506505	0.0789267	Cis-golgi localized monothiol glutaredoxin; more similar in activity to dithiol than other monothiol glutaredoxins; involved in the oxidative stress response; does not bind metal ions; functional overlap with GRX6	electron carrier activity (IEA); enzyme-thiol transhydrogenase (glutathione-disulfide) activity (IDA); glutathione-disulfide reductase activity (IDA); protein disulfide oxidoreductase activity (IEA); protein homodimerization activity (IDA)	"cell redox homeostasis (IEA); response to oxidative stress (IMP, IGI)"	Golgi lumen (IDA); cis-Golgi network (IDA); fungal-type vacuole (IDA); membrane fraction (IDA)	no	hom
YBR015C::chr2_2	MNN2	-0.415204	-0.150323	"Alpha-1,2-mannosyltransferase, responsible for addition of the first alpha-1,2-linked mannose to form the branches on the mannan backbone of oligosaccharides, localizes to an early Golgi compartment"	"alpha-1,2-mannosyltransferase activity (IMP, TAS)"	protein amino acid glycosylation (IMP)	Golgi apparatus (IDA); integral to membrane (IEA); membrane (IEA)	no	hom
YBR016W::chr2_2	YBR016W	0.448446	0.181759	"Plasma membrane protein of unknown function; has similarity to hydrophilins, which are hydrophilic, glycine-rich proteins involved in the adaptive response to hyperosmotic conditions"	molecular_function (ND)	response to osmotic stress (IEP)	plasma membrane (IDA)	no	hom
YBR017C::chr2_2	KAP104			"Transportin, cytosolic karyopherin beta 2 involved in delivery of heterogeneous nuclear ribonucleoproteins to the nucleoplasm, binds rg-nuclear localization signals on Nab2p and Hrp1p, plays a role in cell-cycle progression"	binding (IEA); nuclear localization sequence binding (IPI)	"cell cycle (IMP); mRNA-binding (hnRNP) protein import into nucleus (IDA, ISS, IMP, IPI); protein import into nucleus (IMP, ISS, IDA, IPI); protein transport (IEA); transport (IEA)"	cytoplasm (IEA); cytosol (IDA)	no	hom
YBR018C::chr2_2	GAL7	-1.05086	-0.123063	"Galactose-1-phosphate uridyl transferase, synthesizes glucose-1-phosphate and UDP-galactose from UDP-D-glucose and alpha-D-galactose-1-phosphate in the second step of galactose catabolism"	"UDP-glucose:hexose-1-phosphate uridylyltransferase activity (IMP, IEA, IDA); catalytic activity (IEA); iron ion binding (IEA); metal ion binding (IEA); nucleotidyltransferase activity (IEA); transferase activity (IEA); zinc ion binding (IEA)"	"carbohydrate metabolic process (IEA); galactose catabolic process via UDP-galactose (IMP, IDA); galactose metabolic process (IEA)"	cytoplasm (IDA)	no	hom
YBR019C::chr2_2	GAL10	-1.5389	-0.188438	"UDP-glucose-4-epimerase, catalyzes the interconversion of UDP-galactose and UDP-D-glucose in galactose metabolism; also catalyzes the conversion of alpha-D-glucose or alpha-D-galactose to their beta-anomers"	"UDP-glucose 4-epimerase activity (IDA, IEA, IMP); aldose 1-epimerase activity (IDA, IEA); binding (IEA); carbohydrate binding (IEA); catalytic activity (IEA); coenzyme binding (IEA); isomerase activity (IEA)"	"carbohydrate metabolic process (IEA); cellular metabolic process (IEA); galactose catabolic process via UDP-galactose (IMP, IDA); galactose metabolic process (IEA); metabolic process (IEA)"	soluble fraction (IDA)	no	hom
YBR020W::chr00_18	GAL1	0.523929	0.0526031	"Galactokinase, phosphorylates alpha-D-galactose to alpha-D-galactose-1-phosphate in the first step of galactose catabolism; expression regulated by Gal4p"	"ATP binding (IEA); galactokinase activity (IMP, IEA, IDA); kinase activity (IEA); nucleotide binding (IEA); phosphotransferase activity, alcohol group as acceptor (IEA); transferase activity (IEA)"	"carbohydrate metabolic process (IEA); carbohydrate phosphorylation (IDA, IEA); galactose catabolic process via UDP-galactose (IMP, IDA); galactose metabolic process (IEA); galactose transport (IMP); metabolic process (IEA); phosphorylation (IEA); positive regulation of transcription by galactose (IGI)"	"cytoplasm (IEA, IGI)"	no	hom
YBR020W::chr2_2	GAL1	-0.904941	-0.159799	"Galactokinase, phosphorylates alpha-D-galactose to alpha-D-galactose-1-phosphate in the first step of galactose catabolism; expression regulated by Gal4p"	"ATP binding (IEA); galactokinase activity (IMP, IEA, IDA); kinase activity (IEA); nucleotide binding (IEA); phosphotransferase activity, alcohol group as acceptor (IEA); transferase activity (IEA)"	"carbohydrate metabolic process (IEA); carbohydrate phosphorylation (IDA, IEA); galactose catabolic process via UDP-galactose (IMP, IDA); galactose metabolic process (IEA); galactose transport (IMP); metabolic process (IEA); phosphorylation (IEA); positive regulation of transcription by galactose (IGI)"	"cytoplasm (IEA, IGI)"	no	hom
YBR021W::chr2_2	FUR4	1.19604	0.21552	"Uracil permease, localized to the plasma membrane; expression is tightly regulated by uracil levels and environmental cues"	nucleobase transmembrane transporter activity (IEA); uracil:cation symporter activity (IDA)	"nucleobase, nucleoside, nucleotide and nucleic acid transport (IEA); transport (IEA); uracil transport (IDA)"	integral to membrane (IEA); membrane (IEA); membrane raft (IDA); plasma membrane (IDA)	no	hom
YBR022W::chr2_2	POA1	0.565899	0.0738507	"Phosphatase that is highly specific for ADP-ribose 1''-phosphate, a tRNA splicing metabolite; may have a role in regulation of tRNA splicing"	hydrolase activity (IEA); phosphatase activity (IDA); phosphoprotein phosphatase activity (IEA)	tRNA splicing (TAS)	cellular_component (ND)	no	hom
YBR023C::chr2_2	CHS3	0.271889	0.0484487	"Chitin synthase III, catalyzes the transfer of N-acetylglucosamine (GlcNAc) to chitin; required for synthesis of the majority of cell wall chitin, the chitin ring during bud emergence, and spore wall chitosan"	"chitin synthase activity (IMP, IEA); heme binding (IEA); transferase activity (IEA); transferase activity, transferring glycosyl groups (IEA); transferase activity, transferring hexosyl groups (IEA); transition metal ion binding (IEA)"	ascospore wall assembly (IMP); cell wall chitin biosynthetic process (TAS); cell wall organization and biogenesis (IEA); cytokinesis (TAS)	cellular bud neck (IDA); chitosome (IDA); cytoplasm (IDA); incipient cellular bud site (IDA); integral to membrane (IEA); membrane (IEA); prospore membrane (IDA)	no	hom
YBR024W::chr2_2	SCO2	-1.49685	-0.214213	"Protein anchored to the mitochondrial inner membrane, similar to Sco1p and may have a redundant function with Sco1p in delivery of copper to cytochrome c oxidase; interacts with Cox2p"	copper ion binding (IEA); metal ion binding (IEA); thioredoxin peroxidase activity (ISS)	"cellular copper ion homeostasis (IEA); copper ion transport (ISS, IEA); respiratory chain complex IV assembly (IEA)"	"integral to membrane (IEA); membrane (IEA); mitochondrial envelope (IDA); mitochondrial inner membrane (IEA); mitochondrion (IDA, IEA)"	no	hom
YBR025C::chr2_2	OLA1	0.394263	0.145974	P-loop ATPase with similarity to human OLA1 and bacterial YchF; identified as specifically interacting with the proteasome; protein levels are induced by hydrogen peroxide	ATPase activity (IDA); GTP binding (IEA); nucleotide binding (IEA)	biological_process (ND)	"cytoplasm (IDA, IEA); intracellular (IEA)"	no	hom
YBR026C::chr2_2	ETR1	1.16099	0.277162	"2-enoyl thioester reductase, member of the medium chain dehydrogenase/reductase family; localized to in mitochondria, where it has a probable role in fatty acid synthesis"	"DNA binding (IEA); binding (IEA); catalytic activity (IEA); enoyl-[acyl-carrier-protein] reductase (NADPH, B-specific) activity (IEA); enoyl-[acyl-carrier-protein] reductase activity (IDA); oxidoreductase activity (IEA); trans-2-enoyl-CoA reductase (NADPH) activity (IEA); zinc ion binding (IEA)"	"aerobic respiration (IMP); fatty acid biosynthetic process (IMP, IEA); lipid biosynthetic process (IEA); metabolic process (IEA); oxidation reduction (IEA)"	"mitochondrial matrix (IEA); mitochondrion (IDA, IEA)"	no	hom
YBR027C::chr2_2	YBR027C	-0.521199	-0.118181	"Dubious open reading frame unlikely to encode a protein, based on available experimental and comparative sequence data"				no	hom
YBR028C::chr2_2	YBR028C	-0.447865	-0.0925847	"Putative protein kinase, possible substrate of cAMP-dependent protein kinase (PKA)"	"ATP binding (IEA); kinase activity (IEA); nucleotide binding (IEA); protein kinase activity (IEA, ISS); protein serine/threonine kinase activity (IEA); transferase activity (IEA)"	biological_process (ND); protein amino acid phosphorylation (IEA)	cytoplasm (IDA)	no	hom
YBR029C::chr2_2	CDS1	-1.93321	-0.509337	"Phosphatidate cytidylyltransferase (CDP-diglyceride synthetase); an enzyme that catalyzes that conversion of CTP + phosphate into diphosphate + CDP-diaclglyerol, a critical step in the synthesis of all major yeast phospholipids"	"nucleotidyltransferase activity (IEA); phosphatidate cytidylyltransferase activity (IDA, IEA); transferase activity (IEA)"	phosphatidylglycerol biosynthetic process (TAS); phosphatidylserine metabolic process (TAS); phospholipid biosynthetic process (IEA)	"endoplasmic reticulum (IEA, TAS); endoplasmic reticulum membrane (IEA); integral to membrane (IEA); membrane (IEA); mitochondrial membrane (IEA); mitochondrion (IEA, TAS)"	yes	het
YBR030W::chr2_2	YBR030W	-1.28109	-0.16436	Putative protein of unknown function; predicted protein contains a SET domain (S-adenosyl-L-methionine-binding fold)	molecular_function (ND)	phospholipid metabolic process (IGI)	"nucleus (IEA, IDA)"	no	hom
YBR031W::chr2_2	RPL4A	-0.33632	-0.0652836	"N-terminally acetylated protein component of the large (60S) ribosomal subunit, nearly identical to Rpl4Bp and has similarity to E. coli L4 and rat L4 ribosomal proteins"	"RNA binding (IEA); structural constituent of ribosome (TAS, IEA)"	"translation (IEA, TAS)"	cytoplasm (IEA); cytosolic large ribosomal subunit (TAS); intracellular (IEA); ribonucleoprotein complex (IEA); ribosome (IEA)	no	hom
YBR032W::chr2_2	YBR032W	0.755831	0.0777753	"Dubious open reading frame unlikely to encode a protein, based on experimental and comparative sequence data"				no	hom
YBR033W::chr2_2	EDS1	-0.42757	-0.0245672	Putative zinc cluster protein; YBR033W is not an essential gene	DNA binding (IEA); metal ion binding (IEA); molecular_function (ND); transcription factor activity (IEA); zinc ion binding (IEA)	"biological_process (ND); regulation of transcription, DNA-dependent (IEA); transcription (IEA)"	cellular_component (ND); nucleus (IEA)	no	hom
YBR034C::chr2_2	HMT1	-0.457414	-0.0222697	"Nuclear SAM-dependent mono- and asymmetric arginine dimethylating methyltransferase that modifies hnRNPs, including Npl3p and Hrp1p, thus facilitating nuclear export of these proteins; required for viability of npl3 mutants"	"methyltransferase activity (IEA); protein methyltransferase activity (IEA); protein-arginine N-methyltransferase activity (IDA, IPI, ISS); transferase activity (IEA)"	"mRNA export from nucleus (IGI); peptidyl-arginine modification (IDA, ISS); protein amino acid methylation (IEA); ribosome biogenesis and assembly (RCA)"	cytoplasm (IEA); nucleus (IDA)	no	hom
YBR035C::chr2_2	PDX3	1.5045	0.191382	"Pyridoxine (pyridoxamine) phosphate oxidase, has homologs in E. coli and Myxococcus xanthus; transcription is under the general control of nitrogen metabolism"	"FMN binding (IEA); oxidoreductase activity (IEA); pyridoxamine-phosphate oxidase activity (ISS, IEA, IMP)"	fatty acid metabolic process (IMP); oxidation reduction (IEA); pyridoxine biosynthetic process (IEA); telomere maintenance (IMP)	cellular_component (ND)	no	hom
YBR036C::chr2_2	CSG2	-1.92124	-0.353137	"Endoplasmic reticulum membrane protein, required for mannosylation of inositolphosphorylceramide and for growth at high calcium concentrations"	"enzyme regulator activity (IPI, IMP)"	cellular calcium ion homeostasis (IMP); glycosphingolipid biosynthetic process (ISS); response to drug (IMP)	endoplasmic reticulum (IEA); endoplasmic reticulum membrane (IEA); integral to endoplasmic reticulum membrane (IDA); integral to membrane (IEA); membrane (IEA)	no	hom
YBR037C::chr2_2	SCO1	-0.167565	-0.0114454	"Copper-binding protein of the mitochondrial inner membrane, required for cytochrome c oxidase activity and respiration; may function to deliver copper to cytochrome c oxidase; has similarity to thioredoxins"	"copper ion binding (IEA, IDA); metal ion binding (IEA); thioredoxin peroxidase activity (ISS)"	"cellular copper ion homeostasis (IEA); copper ion transport (ISS, IEA, IGI); protein complex assembly (IMP); redox signal response (ISS); respiratory chain complex IV assembly (IEA)"	"integral to membrane (IEA); membrane (IEA); mitochondrial inner membrane (IEA, IDA); mitochondrion (IDA, IEA)"	no	hom
YBR038W::chr2_2	CHS2	0.613286	0.219824	"Chitin synthase II, requires activation from zymogenic form in order to catalyze the transfer of N-acetylglucosamine (GlcNAc) to chitin; required for the synthesis of chitin in the primary septum during cytokinesis"	"chitin synthase activity (IEA, IDA); transferase activity (IEA); transferase activity, transferring glycosyl groups (IEA)"	cell wall organization and biogenesis (IEA); chitin biosynthetic process (IEA); contractile ring contraction involved in cytokinesis (IDA); cytokinesis (IMP)	cellular bud neck (IDA); integral to membrane (IEA); membrane (IEA)	no	het
YBR039W::chr2_2	ATP3	0.402685	0.0744875	"Gamma subunit of the F1 sector of mitochondrial F1F0 ATP synthase, which is a large, evolutionarily conserved enzyme complex required for ATP synthesis"	"hydrogen ion transmembrane transporter activity (IEA); hydrogen ion transporting ATP synthase activity, rotational mechanism (IMP, IEA); hydrogen ion transporting ATPase activity, rotational mechanism (IEA); hydrolase activity (IEA); metal ion binding (IEA)"	"ATP biosynthetic process (IEA); ATP synthesis coupled proton transport (IMP, IEA); ion transport (IEA); proton transport (IEA); transport (IEA)"	"membrane (IEA); mitochondrial inner membrane (IEA); mitochondrial proton-transporting ATP synthase, central stalk (IMP, IDA); mitochondrion (IDA, IEA); proton-transporting ATP synthase complex, catalytic core F(1) (IEA); proton-transporting two-sector ATPase complex (IEA)"	no	hom
YBR040W::chr2_2	FIG1	0.431585	0.0676655	"Integral membrane protein required for efficient mating; may participate in or regulate the low affinity Ca2+ influx system, which affects intracellular signaling and cell-cell fusion during mating"	molecular_function (ND)	cellular morphogenesis during conjugation with cellular fusion (IMP); cytogamy (IMP)	fungal-type cell wall (IDA); integral to membrane (IEA); mating projection tip (IDA); membrane (IEA)	no	hom
YBR041W::chr2_2	FAT1	-0.647346	-0.146686	"Fatty acid transporter and very long-chain fatty acyl-CoA synthetase, may form a complex with Faa1p or Faa4p that imports and activates exogenous fatty acids"	"catalytic activity (IEA); long-chain fatty acid transporter activity (IMP, ISS); long-chain-fatty-acid-CoA ligase activity (IMP, ISS)"	"lipid transport (IEA, IMP, ISS); metabolic process (IEA); transport (IEA); very-long-chain fatty acid metabolic process (IMP)"	integral to membrane (IEA); intrinsic to internal side of plasma membrane (IDA); lipid particle (IDA); membrane (IEA); microsome (IDA); peroxisome (IDA); plasma membrane (IMP)	no	hom
YBR042C::chr2_2	CST26	-2.24553	-0.276884	"Protein of unknown function, affects chromosome stability when overexpressed"	"acyltransferase activity (IEA, ISS); transferase activity (IEA)"	"metabolic process (IEA); phospholipid biosynthetic process (IEA, ISS)"	integral to membrane (IEA); lipid particle (IDA); membrane (IEA)	no	hom
YBR043C::chr2_2	QDR3	-0.167607	-0.0102395	"Multidrug transporter of the major facilitator superfamily, required for resistance to quinidine, barban, cisplatin, and bleomycin"	multidrug efflux pump activity (IMP); transporter activity (IEA)	multidrug transport (IMP); transport (IEA)	integral to membrane (IEA); membrane (IEA); plasma membrane (IDA)	no	hom
YBR044C::chr2_2	TCM62	0.334229	0.0361689	Protein involved in the assembly of the mitochondrial succinate dehydrogenase complex; putative chaperone	ATP binding (IEA); nucleotide binding (IEA); unfolded protein binding (IMP)	"cellular protein metabolic process (IEA); mitochondrial respiratory chain complex II assembly (IPI, IMP); response to stress (IEA)"	"integral to membrane (IEA); membrane (IEA); mitochondrial inner membrane (IEA, IDA); mitochondrion (IDA, IEA)"	no	hom
YBR045C::chr2_2	GIP1	1.01168	0.0965828	"Meiosis-specific regulatory subunit of the Glc7p protein phosphatase, regulates spore wall formation and septin organization, required for expression of some late meiotic genes and for normal localization of Glc7p"	"protein phosphatase 1 binding (IMP, IPI); protein phosphatase type 1 regulator activity (IDA)"	ascospore wall assembly (IMP); regulation of phosphoprotein phosphatase activity (IMP)	prospore membrane (IDA); protein phosphatase type 1 complex (IPI)	no	hom
YBR046C::chr2_2	ZTA1	0.6373	0.11411	"Zeta-crystallin homolog, found in the cytoplasm and nucleus; has similarity to E. coli quinone oxidoreductase and to human zeta-crystallin, which has quinone oxidoreductase activity"	"AU-rich element binding (IDA); NADPH:quinone reductase activity (IDA, IEA); binding (IEA); catalytic activity (IEA); oxidoreductase activity (IEA); zinc ion binding (IEA)"	metabolic process (IEA); oxidation reduction (IEA); response to oxidative stress (IMP)	cytoplasm (IDA); nucleus (IDA)	no	hom
YBR047W::chr2_2	FMP23	0.724581	0.104842	"Putative protein of unknown function; the authentic, non-tagged protein is detected in highly purified mitochondria in high-throughput studies"	molecular_function (ND)	biological_process (ND)	mitochondrion (IDA)	no	hom
YBR048W::chr2_2	RPS11B	-0.632769	-0.147844	Protein component of the small (40S) ribosomal subunit; identical to Rps11Ap and has similarity to E. coli S17 and rat S11 ribosomal proteins	"RNA binding (IEA); rRNA binding (IEA); structural constituent of ribosome (TAS, IEA)"	"regulation of translational fidelity (ISS, IMP); ribosomal small subunit assembly and maintenance (IMP, ISS); telomere maintenance (IMP); translation (IEA, TAS)"	90S preribosome (IDA); cytoplasm (IEA); cytosolic small ribosomal subunit (TAS); intracellular (IEA); ribonucleoprotein complex (IEA); ribosome (IEA)	no	hom
YBR049C::chr2_2	REB1	-0.402711	-0.0456138	RNA polymerase I enhancer binding protein; DNA binding protein which binds to genes transcribed by both RNA polymerase I and RNA polymerase II; required for termination of RNA polymerase I transcription	DNA binding (IEA); RNA polymerase I transcription termination factor activity (TAS); RNA polymerase II transcription factor activity (IDA)	"regulation of transcription (IEA); regulation of transcription from RNA polymerase II promoter (TAS); regulation of transcription, DNA-dependent (IEA); termination of RNA polymerase I transcription (TAS); transcription (IEA)"	"nucleus (IEA, TAS)"	yes	het
YBR050C::chr2_2	REG2	-0.523013	-0.0360762	"Regulatory subunit of the Glc7p type-1 protein phosphatase; involved with Reg1p, Glc7p, and Snf1p in regulation of glucose-repressible genes, also involved in glucose-induced proteolysis of maltose permease"	"protein phosphatase type 1 regulator activity (IPI, IGI)"	negative regulation of transcription from RNA polymerase II promoter (IGI)	protein phosphatase type 1 complex (IPI)	no	hom
YBR051W::chr2_2	YBR051W	-0.108341	-0.00824435	"Dubious open reading frame unlikely to encode a protein, based on available experimental and comparative sequence data; partiallly overlaps the REG2/YBR050C regulatory subunit of the Glc7p type-1 protein phosphatase"				no	hom
YBR052C::chr2_2	RFS1	-0.823813	-0.0840286	Protein of unknown function; member of a flavodoxin-like fold protein family that includes Pst2p and Ycp4p; green fluorescent protein (GFP)-fusion protein localizes to the cytoplasm in a punctate pattern	FMN binding (IEA); molecular_function (ND); oxidoreductase activity (IEA)	biological_process (ND)	cytoplasm (IDA)	no	hom
YBR053C::chr2_2	YBR053C	0.25968	0.0277435	Putative protein of unknown function; induced by cell wall perturbation	molecular_function (ND)	biological_process (ND)	cellular_component (ND)	no	hom
YBR054W::chr2_2	YRO2	0.668382	0.068931	"Putative protein of unknown function; the authentic, non-tagged protein is detected in a phosphorylated state in highly purified mitochondria in high-throughput studies; transcriptionally regulated by Haa1p"	ion channel activity (IEA); molecular_function (ND)	biological_process (ND); ion transport (IEA)	cellular bud (IDA); integral to membrane (IEA); membrane (IEA); mitochondrion (IDA)	no	hom
YBR055C::chr2_2	PRP6	0.66277	0.0807694	"Splicing factor, component of the U4/U6-U5 snRNP complex"	"RNA splicing factor activity, transesterification mechanism (IDA, IPI); binding (IEA)"	"RNA processing (IEA); RNA splicing (IEA); mRNA processing (IEA); nuclear mRNA splicing, via spliceosome (IPI, IEA)"	U4/U6 x U5 tri-snRNP complex (IDA); intracellular (IEA); nucleus (IEA)	yes	het
YBR056W-A::chr00_20	YBR056W-A	0.119759	0.0230056	"Dubious open reading frame unlikely to encode a protein, based on available experimental and comparative sequence data; partially overlaps the dubious ORF YBR056C-B"				no	hom
YBR056W::chr2_2	YBR056W	-0.373303	-0.0304972	Putative cytoplasmic protein of unknown function	"catalytic activity (IEA); cation binding (IEA); hydrolase activity (IEA); hydrolase activity, acting on glycosyl bonds (IEA); molecular_function (ND)"	biological_process (ND); carbohydrate metabolic process (IEA); metabolic process (IEA)	cytoplasm (IDA)	no	hom
YBR057C::chr2_2	MUM2	0.501004	0.117224	"Cytoplasmic protein essential for meiotic DNA replication and sporulation; interacts with Orc2p, which is a component of the origin recognition complex"	molecular_function (ND)	"meiosis (IEA); premeiotic DNA synthesis (IMP, IGI)"	cytoplasm (IDA)	no	hom
YBR058C-A::chr00_20	TSC3	1.07513	0.230429	"Protein that stimulates the activity of serine palmitoyltransferase (Lcb1p, Lcb2p) several-fold; involved in sphingolipid biosynthesis"	enzyme activator activity (IDA)	3-keto-sphinganine metabolic process (IPI); sphingolipid biosynthetic process (TAS)	endoplasmic reticulum (IEA); endoplasmic reticulum membrane (IEA); integral to membrane (IEA); membrane (IEA); membrane fraction (IDA); microsome (IDA)	no	hom
YBR058C::chr2_2	UBP14	0.550217	0.0533602	"Ubiquitin-specific protease that specifically disassembles unanchored ubiquitin chains; involved in fructose-1,6-bisphosphatase (Fbp1p) degradation; similar to human isopeptidase T"	cysteine-type peptidase activity (IEA); hydrolase activity (IEA); metal ion binding (IEA); peptidase activity (IEA); ubiquitin thiolesterase activity (IEA); ubiquitin-specific protease activity (TAS); zinc ion binding (IEA)	negative regulation of gluconeogenesis (IMP); proteasomal ubiquitin-dependent protein catabolic process (IMP); protein deubiquitination (TAS); response to drug (IMP); ubiquitin cycle (IEA); ubiquitin-dependent protein catabolic process (IEA)	"cytoplasm (IEA, IC); nucleus (IEA)"	no	hom
YBR059C::chr2_2	AKL1	-0.0300084	0.0142159	"Ser-Thr protein kinase, member (with Ark1p and Prk1p) of the Ark kinase family; involved in endocytosis and actin cytoskeleton organization"	"ATP binding (IEA); kinase activity (IEA); nucleotide binding (IEA); protein kinase activity (IEA, ISS); protein serine/threonine kinase activity (IEA); transferase activity (IEA)"	actin cytoskeleton organization and biogenesis (IMP); protein amino acid phosphorylation (IEA); regulation of endocytosis (IMP)	cellular bud neck (IDA); cytoplasm (IDA)	no	hom
YBR060C::chr2_2	ORC2	4.11747	0.587638	"Subunit of the origin recognition complex, which directs DNA replication by binding to replication origins and is also involved in transcriptional silencing; phosphorylated by Cdc28p"	DNA replication origin binding (IDA); chromatin binding (IDA)	"DNA replication (IEA); DNA replication initiation (IMP, IGI); chromatin silencing at silent mating-type cassette (IDA); chromatin silencing at telomere (IMP); pre-replicative complex assembly (IDA)"	"DNA replication preinitiation complex (IDA); nuclear origin of replication recognition complex (IDA, IMP); nucleus (IEA); origin recognition complex (IEA); pre-replicative complex (IDA)"	yes	het
YBR061C::chr2_2	TRM7	-0.203583	-0.0165076	"2'-O-ribose methyltransferase, methylates the 2'-O-ribose of nucleotides at positions 32 and 34 of the tRNA anticodon loop"	"methyltransferase activity (IEA); tRNA methyltransferase activity (IDA, IMP, ISS); transferase activity (IEA)"	tRNA methylation (IDA); tRNA processing (IEA); translation (IMP)	"cytoplasm (IDA, IEA)"	no	hom
YBR062C::chr00_23	YBR062C	0.238672	0.021062	Hypothetical protein	metal ion binding (IEA); molecular_function (ND); zinc ion binding (IEA)	biological_process (ND)	cellular_component (ND)	no	hom
YBR062C::chr2_2	YBR062C	0.550434	0.127884	Hypothetical protein	metal ion binding (IEA); molecular_function (ND); zinc ion binding (IEA)	biological_process (ND)	cellular_component (ND)	no	hom
YBR063C::chr2_2	YBR063C	1.5623	0.214569	Putative protein of unknown function; YBR063C is not an essential gene	molecular_function (ND)	biological_process (ND)	cellular_component (ND); integral to membrane (IEA); membrane (IEA)	no	hom
YBR064W::chr2_2	YBR064W	0.57794	0.0610661	Dubious open reading frame unlikely to encode a protein; partially overlaps the uncharacterized ORF YBR063C				no	hom
YBR065C::chr2_2	ECM2	0.0481941	0.00687708	"Pre-mRNA splicing factor, facilitates the cooperative formation of U2/U6 helix II in association with stem II in the spliceosome, function may be regulated by Slu7p"	RNA binding (IEA); molecular_function (ND)	"RNA splicing (IEA); cell wall organization and biogenesis (IMP); mRNA processing (IEA); nuclear mRNA splicing, via spliceosome (IGI)"	"nucleus (IEA, IDA); spliceosome (IEA)"	no	hom
YBR066C::chr2_2	NRG2	-0.587222	-0.057146	Transcriptional repressor that mediates glucose repression and negatively regulates filamentous growth; has similarity to Nrg1p	DNA binding (IEA); metal ion binding (IEA); nucleic acid binding (IEA); transcription repressor activity (IDA); zinc ion binding (IEA)	"biofilm formation (IGI); invasive growth in response to glucose limitation (IGI); pseudohyphal growth (IGI); regulation of transcription, DNA-dependent (IEA); transcription (IEA)"	"intracellular (IEA); nucleus (IEA, IC)"	no	hom
YBR067C::chr2_2	TIP1	0.660689	0.0860753	Major cell wall mannoprotein with possible lipase activity; transcription is induced by heat- and cold-shock; member of the Srp1p/Tip1p family of serine-alanine-rich proteins	hydrolase activity (IEA); lipase activity (ISS); structural constituent of cell wall (IDA)	cell wall organization and biogenesis (IDA); response to stress (IEA)	anchored to membrane (IEA); fungal-type cell wall (IDA); membrane (IEA); plasma membrane (IEA)	no	hom
YBR068C::chr2_2	BAP2	0.651715	0.0620027	"High-affinity leucine permease, functions as a branched-chain amino acid permease involved in the uptake of leucine, isoleucine and valine; contains 12 predicted transmembrane domains"	"amino acid transmembrane transporter activity (IDA, IEA)"	"amino acid transport (IEA, IDA); transport (IEA)"	integral to membrane (IEA); membrane (IEA); plasma membrane (ISS)	no	hom
YBR069C::chr2_2	TAT1	-2.72821	-0.615147	"Amino acid transport protein for valine, leucine, isoleucine, and tyrosine, low-affinity tryptophan and histidine transporter; overexpression confers FK506 and FTY720 resistance"	"amino acid transmembrane transporter activity (IDA, IEA); low-affinity tryptophan transmembrane transporter activity (IGI)"	"amino acid transport (IEA, IDA); transport (IEA); tryptophan transport (IGI); tyrosine transport (IMP)"	integral to membrane (IEA); membrane (IEA); plasma membrane (ISS)	no	hom
YBR070C::chr2_2	ALG14	0.780025	0.0636742	Component of UDP-GlcNAc transferase required for the second step of dolichyl-linked oligosaccharide synthesis; anchors the catalytic subunit Alg13p to the ER membrane; similar to bacterial and human glycosyltransferases	"N-acetylglucosaminyldiphosphodolichol N-acetylglucosaminyltransferase activity (IPI, IMP, IDA, ISS); protein anchor (IMP)"	"dolichol-linked oligosaccharide biosynthetic process (IMP, IPI, IDA, ISS)"	UDP-N-acetylglucosamine transferase complex (IPI); endoplasmic reticulum (IEA); endoplasmic reticulum membrane (IEA); integral to endoplasmic reticulum membrane (IDA); integral to membrane (IEA); intrinsic to endoplasmic reticulum membrane (IDA); membrane (IEA); membrane fraction (IDA); nuclear envelope-endoplasmic reticulum network (IDA); nuclear membrane (IEA); nucleus (IEA)	yes	het
YBR071W::chr2_2	YBR071W	2.55963	0.316245	Putative protein of unknown function; (GFP)-fusion and epitope-tagged proteins localize to the cytoplasm; mRNA expression may be regulated by the cell cycle and/or cell wall stress	molecular_function (ND)	biological_process (ND)	cytoplasm (IDA)	no	hom
YBR072C-A::chr00_20	YBR072C-A	-0.627526	-0.0749283	Putative protein of unknown function; identified by fungal homology and RT-PCR	molecular_function (ND)	biological_process (ND)	cellular_component (ND)	no	hom
YBR072W::chr2_2	HSP26	0.2585	0.0376781	"Small heat shock protein (sHSP) with chaperone activity; forms hollow, sphere-shaped oligomers that suppress unfolded proteins aggregation; oligomer activation requires a heat-induced conformational change; not expressed in unstressed cells"	unfolded protein binding (IDA)	"protein folding (IDA); response to stress (IEA, IDA)"	cytoplasm (IDA); nucleus (IDA)	no	hom
YBR073W::chr2_2	RDH54	0.807731	0.163417	"DNA-dependent ATPase, stimulates strand exchange by modifying the topology of double-stranded DNA; involved in recombinational repair of DNA double-strand breaks during mitosis and meiosis; proposed to be involved in crossover interference"	ATP binding (IEA); DNA binding (IEA); DNA topoisomerase activity (IEA); DNA translocase activity (IDA); DNA-dependent ATPase activity (IDA); helicase activity (IEA); hydrolase activity (IEA); isomerase activity (IEA); nucleic acid binding (IEA); nucleotide binding (IEA)	"DNA geometric change (IDA); DNA recombination (IEA); DNA repair (IEA); double-strand break repair via break-induced replication (TAS); heteroduplex formation (IDA); meiosis (IEA); meiotic recombination (IMP, IGI); meiotic sister chromatid segregation (IMP); response to DNA damage stimulus (IEA)"	"nucleus (IEA, IC)"	no	hom
YBR074W::chr00_22	YBR074W			Putative metalloprotease	hydrolase activity (IEA); metallopeptidase activity (IEA); molecular_function (ND); peptidase activity (IEA); zinc ion binding (IEA)	biological_process (ND); proteolysis (IEA)	cellular_component (ND); integral to membrane (IEA); membrane (IEA)	no	hom
YBR074W::chr2_2	YBR074W	2.06706	0.185151	Putative metalloprotease	hydrolase activity (IEA); metallopeptidase activity (IEA); molecular_function (ND); peptidase activity (IEA); zinc ion binding (IEA)	biological_process (ND); proteolysis (IEA)	cellular_component (ND); integral to membrane (IEA); membrane (IEA)	no	hom
YBR075W::chr00_18	YBR075W	-1.73439	-0.150389	"Merged open reading frame, does not encode a discrete protein; YBR075W was originally annotated as an independent ORF, but as a result of a sequence change, it was merged with an adjacent ORF into a single reading frame, designated YBR074W"				no	hom
YBR075W::chr2_2	YBR075W	-0.00522993	0.0119953	"Merged open reading frame, does not encode a discrete protein; YBR075W was originally annotated as an independent ORF, but as a result of a sequence change, it was merged with an adjacent ORF into a single reading frame, designated YBR074W"				no	hom
YBR076W::chr2_2	ECM8	1.66732	0.174336	Non-essential protein of unknown function	molecular_function (ND)	"cell wall organization and biogenesis (IMP, IEA)"	cellular_component (ND)	no	hom
YBR077C::chr2_2	SLM4	0.416178	0.0257544	"Component of the EGO complex, which is involved in the regulation of microautophagy, and of the GSE complex, which is required for proper sorting of amino acid permease Gap1p; gene exhibits synthetic genetic interaction with MSS4"	"phosphatidylinositol-3,4-bisphosphate binding (TAS)"	autophagy (IEA); microautophagy (IMP); protein transport (IEA); response to drug (IMP); signal transduction (IMP); transport (IEA)	"EGO complex (IPI); GSE complex (IDA); cytoplasm (IDA); fungal-type vacuole membrane (IDA); integral to membrane (IEA); late endosome membrane (IDA); membrane (IEA); vacuolar membrane (IEA, IDA); vacuole (IEA)"	no	hom
YBR078W::chr2_2	ECM33	0.356802	0.0391816	"GPI-anchored protein of unknown function, has a possible role in apical bud growth; GPI-anchoring on the plasma membrane crucial to function; phosphorylated in mitochondria; similar to Sps2p and Pst1p"	molecular_function (ND)	"cell wall organization and biogenesis (IMP, IEA)"	"anchored to membrane (IEA); cell wall (IEA); extracellular region (IEA); fungal-type cell wall (IDA); membrane (IEA); membrane fraction (IDA); mitochondrion (IDA); plasma membrane (IDA, IEA)"	no	hom
YBR079C::chr2_2	RPG1	-0.293595	-0.0390072	"Subunit of the core complex of translation initiation factor 3(eIF3), essential for translation; part of a subcomplex (Prt1p-Rpg1p-Nip1p) that stimulates binding of mRNA and tRNA(i)Met to ribosomes"	"translation initiation factor activity (IDA, IEA, TAS)"	"translation (IEA); translational initiation (IDA, TAS)"	"cytoplasm (IDA); eukaryotic translation initiation factor 3 complex (IPI, IDA); incipient cellular bud site (IDA); ribosome (TAS)"	yes	het
YBR080C::chr00_16a	SEC18	-1.01153	-0.0856232	ATPase required for the release of Sec17p during the 'priming' step in homotypic vacuole fusion and for ER to Golgi transport; homolog of the mammalian NSF	ATP binding (IEA); ATPase activity (IDA); binding (IEA); nucleoside-triphosphatase activity (IEA); nucleotide binding (IEA)	"ER to Golgi vesicle-mediated transport (TAS); protein transport (IEA); transport (IEA); vacuole fusion, non-autophagic (IMP); vacuole inheritance (IDA); vesicle-mediated transport (IEA)"	"cytoplasm (IDA, IEA); extrinsic to plasma membrane (IDA)"	yes	het
YBR081C::chr2_3	SPT7	-1.02307	-0.299023	"Subunit of the SAGA transcriptional regulatory complex, involved in proper assembly of the complex; also present as a C-terminally truncated form in the SLIK/SALSA transcriptional regulatory complex"	"structural molecule activity (IDA, IMP)"	"chromatin modification (TAS); conjugation with cellular fusion (IMP); histone acetylation (TAS); protein complex assembly (IMP); regulation of transcription, DNA-dependent (IEA); transcription (IEA)"	SAGA complex (IDA); SLIK (SAGA-like) complex (IPI); mitochondrion (IDA); nucleus (IEA)	no	hom
YBR082C::chr2_3	UBC4	-1.84278	-0.197783	"Ubiquitin-conjugating enzyme (E2), mediates degradation of short-lived and abnormal proteins; interacts with E3-CaM in ubiquitinating calmodulin; interacts with many SCF ubiquitin protein ligases; component of the cellular stress response"	"ligase activity (IEA); small conjugating protein ligase activity (IEA); ubiquitin-protein ligase activity (IDA, IEA)"	"ascospore formation (TAS); post-translational protein modification (IEA); protein monoubiquitination (IDA); protein polyubiquitination (IDA); protein ubiquitination (IDA); regulation of protein metabolic process (IEA); response to stress (IEA, IDA, TAS); ubiquitin cycle (IEA); ubiquitin-dependent protein catabolic process via the multivesicular body pathway (IMP)"	proteasome complex (IPI)	no	hom
YBR083W::chr00_16a	TEC1	0.197853	0.012547	"Transcription factor required for full Ty1 epxression, Ty1-mediated gene activation, and haploid invasive and diploid pseudohyphal growth; TEA/ATTS DNA-binding domain family member"	DNA binding (IEA); specific RNA polymerase II transcription factor activity (IDA); transcription factor activity (IEA)	"invasive growth in response to glucose limitation (TAS); positive regulation of transcription from RNA polymerase II promoter (IDA); pseudohyphal growth (IMP, IDA); regulation of transcription, DNA-dependent (IEA); transcription (IEA)"	"nucleus (IEA, IC)"	no	hom
YBR084C-A::chr00_16a	RPL19A	-0.554123	-0.118043	"Protein component of the large (60S) ribosomal subunit, nearly identical to Rpl19Bp and has similarity to rat L19 ribosomal protein; rpl19a and rpl19b single null mutations result in slow growth, while the double null mutation is lethal"	"structural constituent of ribosome (TAS, IEA)"	"translation (IEA, TAS)"	cytoplasm (IEA); cytosolic large ribosomal subunit (TAS); intracellular (IEA); ribonucleoprotein complex (IEA); ribosome (IEA)	no	hom
YBR084W::chr2_3	MIS1	0.514701	0.058708	"Mitochondrial C1-tetrahydrofolate synthase, involved in interconversion between different oxidation states of tetrahydrofolate (THF); provides activities of formyl-THF synthetase, methenyl-THF cyclohydrolase, and methylene-THF dehydrogenase"	"ATP binding (IEA); binding (IEA); catalytic activity (IEA); formate-tetrahydrofolate ligase activity (IDA, IEA); hydrolase activity (IEA); ligase activity (IEA); methenyltetrahydrofolate cyclohydrolase activity (IDA, IEA); methylenetetrahydrofolate dehydrogenase (NADP+) activity (IDA, IEA); nucleotide binding (IEA); oxidoreductase activity (IEA)"	"amino acid biosynthetic process (IEA); conversion of met-tRNAf to fmet-tRNA (IMP); folic acid and derivative biosynthetic process (IEA); folic acid biosynthetic process (IDA); histidine biosynthetic process (IEA); metabolic process (IEA); methionine biosynthetic process (IEA); nucleobase, nucleoside, nucleotide and nucleic acid metabolic process (IMP); one-carbon compound metabolic process (IEA); oxidation reduction (IEA); purine nucleotide biosynthetic process (IEA); ribosome biogenesis and assembly (RCA)"	"mitochondrion (IDA, IEA)"	no	hom
YBR085C-A::chr00_20	YBR085C-A	0.159631	0.016445	Putative protein of unknown function; green fluorescent protein (GFP)-fusion protein localizes to the cytoplasm and to the nucleus	molecular_function (ND)	biological_process (ND)	"cytoplasm (IDA, IEA); nucleus (IEA, IDA)"	no	hom
YBR085W::chr2_3	AAC3	-0.547328	-0.0665261	"Mitochondrial inner membrane ADP/ATP translocator, exchanges cytosolic ADP for mitochondrially synthesized ATP; expressed under anaerobic conditions; similar to Pet9p and Aac1p; has roles in maintenance of viability and in respiration"	ATP:ADP antiporter activity (ISA); binding (IEA); transporter activity (IEA)	"anaerobic respiration (IGI, IEP); transport (IEA)"	"integral to membrane (IEA); membrane (IEA); mitochondrial inner membrane (IEA, ISA); mitochondrion (IDA, IEA)"	no	hom
YBR086C::chr2_3	IST2	-0.256927	-0.0230967	"Plasma membrane protein that may be involved in osmotolerance, localizes to the mother cell in small-budded cells and to the bud in medium- and large-budded cells; mRNA is transported to the bud tip by an actomyosin-driven process"	molecular_function (ND)	response to osmotic stress (TAS)	"cellular bud membrane (IDA); integral to membrane (IEA); membrane (IEA); plasma membrane (IDA, IEA)"	no	hom
YBR087W::chr00_16a/chr2_3	RFC5	0.219592	0.0111436	"Subunit of heteropentameric Replication factor C (RF-C), which is a DNA binding protein and ATPase that acts as a clamp loader of the proliferating cell nuclear antigen (PCNA) processivity factor for DNA polymerases delta and epsilon"	ATP binding (IEA); DNA binding (IEA); DNA clamp loader activity (IDA); nucleoside-triphosphatase activity (IEA); nucleotide binding (IEA)	DNA replication (IEA); cell cycle (IEA); leading strand elongation (IDA); mismatch repair (TAS); sister chromatid cohesion (IPI)	"Ctf18 RFC-like complex (IPI); DNA replication factor C complex (IDA, IMP); Elg1 RFC-like complex (IPI); nucleus (IEA)"	yes	
YBR088C::chr00_16a	POL30	-0.165605	-0.0196795	"Proliferating cell nuclear antigen (PCNA), functions as the sliding clamp for DNA polymerase delta; may function as a docking site for other proteins required for mitotic and meiotic chromosomal DNA replication and for DNA repair"	"DNA binding (IEA); DNA polymerase processivity factor activity (IDA, IEA)"	"DNA repair (IEA); DNA replication (IEA); base-excision repair (TAS); chromatin silencing at silent mating-type cassette (IMP); chromatin silencing at telomere (IMP); lagging strand elongation (IDA, IPI); leading strand elongation (IDA); meiotic mismatch repair (IMP, IGI); mismatch repair (IMP, IPI); mitotic sister chromatid cohesion (IGI, IPI); nucleotide-excision repair (IMP); postreplication repair (IMP); regulation of DNA replication (IEA); response to DNA damage stimulus (IEA)"	"PCNA complex (TAS, IEA); nucleus (IEA, IDA); replication fork (TAS)"	yes	het
YBR089W::chr2_3	YBR089W	-0.482143	-0.050817	"Dubious open reading frame unlikely to encode a protein, based on available experimental and comparative sequence data; almost completely overlaps the verified gene POL30"				yes	het
YBR090C-A::chr2_3	YBR090C-A	1.66614	0.117867						hom
YBR090C::chr00_16a	YBR090C	-1.01444	-0.0718626	Putative protein of unknown function; green fluorescent protein (GFP)-fusion protein localizes to the cytoplasm and nucleus	molecular_function (ND)	biological_process (ND)	cytoplasm (IDA); integral to membrane (IEA); membrane (IEA); nucleus (IDA)	no	hom
YBR091C::chr2_3	MRS5	-2.02134	-0.306844	"Essential protein of the inner mitochondrial membrane, peripherally localized; component of the TIM22 complex, which is a twin-pore translocase that mediates insertion of numerous multispanning inner membrane proteins"	"metal ion binding (IEA); protein transporter activity (IMP, IPI); zinc ion binding (IEA)"	"intracellular protein transport across a membrane (IEA); protein import into mitochondrial inner membrane (IPI, IEA, IMP); protein targeting to mitochondrion (IEA); protein transport (IEA); transport (IEA)"	"membrane (IEA); mitochondrial inner membrane (IEA); mitochondrial inner membrane protein insertion complex (TAS); mitochondrial intermembrane space (TAS); mitochondrial intermembrane space protein transporter complex (IEA); mitochondrion (IDA, IEA)"	yes	het
YBR092C::chr2_3	PHO3	1.0698	0.102821	"Constitutively expressed acid phosphatase similar to Pho5p; brought to the cell surface by transport vesicles; hydrolyzes thiamin phosphates in the periplasmic space, increasing cellular thiamin uptake; expression is repressed by thiamin"	"acid phosphatase activity (IEA, IMP); hydrolase activity (IEA)"	"phosphate metabolic process (TAS, IDA); thiamin and derivative metabolic process (IDA)"	"cell wall-bounded periplasmic space (IMP, NAS)"	no	hom
YBR093C::chr2_3	PHO5	-0.123693	-0.00974461	Repressible acid phosphatase (1 of 3) that also mediates extracellular nucleotide-derived phosphate hydrolysis; secretory pathway derived cell surface glycoprotein; induced by phosphate starvation and coordinately regulated by PHO4 and PHO2	"acid phosphatase activity (IEA, TAS); hydrolase activity (IEA); nucleoside-triphosphatase activity (IGI, IMP); nucleoside-triphosphate diphosphatase activity (IGI, IMP)"	"cellular response to phosphate starvation (TAS, IEP, IMP); phosphate metabolic process (TAS, IMP); regulation of cell size (IMP)"	cell wall-bounded periplasmic space (NAS); extracellular region (IEA); fungal-type cell wall (IDA)	no	hom
YBR094W::chr2_3	PBY1	-0.918548	-0.0837046	Putative tubulin tyrosine ligase associated with P-bodies	hydrolase activity (IEA); molecular_function (ND); tubulin-tyrosine ligase activity (IEA)	biological_process (ND); mRNA catabolic process (IMP); protein modification process (IEA)	cytoplasm (IDA); cytoplasmic mRNA processing body (IDA)	no	hom
YBR095C::chr2_3	RXT2	-0.986547	-0.138488	Subunit of the histone deacetylase Rpd3L complex; possibly involved in cell fusion and invasive growth	histone deacetylase activity (IMP)	"chromatin modification (IEA); conjugation with cellular fusion (IMP); histone deacetylation (IDA); invasive growth in response to glucose limitation (IMP); negative regulation of transcription from RNA polymerase II promoter (IMP); regulation of transcription, DNA-dependent (IEA); transcription (IEA)"	"Rpd3L complex (IDA); nucleus (IEA, IDA)"	no	hom
YBR097W::chr2_3	VPS15			Myristoylated serine/threonine protein kinase involved in vacuolar protein sorting; functions as a membrane-associated complex with Vps34p; active form recruits Vps34p to the Golgi membrane; interacts with the GDP-bound form of Gpa1p	"ATP binding (IEA); binding (IEA); kinase activity (IEA); nucleotide binding (IEA); protein kinase activity (IEA); protein serine/threonine kinase activity (IEA, IDA); transferase activity (IEA)"	"inositol lipid-mediated signaling (IMP); late endosome to vacuole transport (IMP); macroautophagy (IMP); protein amino acid phosphorylation (IEA, IDA); protein retention in Golgi apparatus (IMP); protein targeting to vacuole (IMP); protein transport (IEA); telomere maintenance (IMP); transport (IEA)"	Golgi apparatus (IEA); Golgi membrane (TAS); endosome (IEA); endosome membrane (IEA); membrane (IEA); mitochondrion (IDA); phosphatidylinositol 3-kinase complex I (IDA); phosphatidylinositol 3-kinase complex II (IDA)	no	hom
YBR098W::chr00_22	MMS4	0.229168	0.0333064	Subunit of the structure-specific Mms4p-Mus81p endonuclease that cleaves branched DNA; involved in recombination and DNA repair	"crossover junction endodeoxyribonuclease activity (IDA); endonuclease activity (IEA, IDA); hydrolase activity (IEA); magnesium ion binding (IEA); manganese ion binding (IEA); metal ion binding (IEA); nuclease activity (IEA); transcription coactivator activity (IDA)"	"DNA recombination (IEA); DNA repair (IEA, IMP); DNA topological change (IGI); meiosis (IEA); meiotic recombination (IGI); response to DNA damage stimulus (IEA, IMP)"	"Holliday junction resolvase complex (IDA); nucleus (IEA, ISS)"	no	hom
YBR098W::chr2_3	MMS4	0.427438	0.07227	Subunit of the structure-specific Mms4p-Mus81p endonuclease that cleaves branched DNA; involved in recombination and DNA repair	"crossover junction endodeoxyribonuclease activity (IDA); endonuclease activity (IEA, IDA); hydrolase activity (IEA); magnesium ion binding (IEA); manganese ion binding (IEA); metal ion binding (IEA); nuclease activity (IEA); transcription coactivator activity (IDA)"	"DNA recombination (IEA); DNA repair (IEA, IMP); DNA topological change (IGI); meiosis (IEA); meiotic recombination (IGI); response to DNA damage stimulus (IEA, IMP)"	"Holliday junction resolvase complex (IDA); nucleus (IEA, ISS)"	no	hom
YBR099C::chr2_3	YBR099C	1.43351	0.150949	"Dubious open reading frame unlikely to encode a protein, based on available experimental and comparative sequence data; completely overlaps the verified gene MMS4"				no	hom
YBR100W::chr00_16a/chr2_3	YBR100W	0.0122558	0.00254358	"Merged open reading frame, does not encode a discrete protein; YBR100W was originally annotated as an independent ORF, but as a result of a sequence change, it was merged with an adjacent ORF into a single reading frame, designated YBR098W"				no	
YBR101C::chr2_3	FES1	-0.604478	-0.0928556	"Hsp70 (Ssa1p) nucleotide exchange factor, cytosolic homolog of Sil1p, which is the nucleotide exchange factor for BiP (Kar2p) in the endoplasmic reticulum"	"adenyl-nucleotide exchange factor activity (IDA, IPI); binding (IEA)"	"regulation of translation (IEA); translation (IMP, IPI)"	cytoplasm (IEA); cytosol (IDA); cytosolic ribosome (IPI)	no	hom
YBR102C::chr2_3	EXO84	-0.294411	-0.0262669	"Essential protein with dual roles in spliceosome assembly and exocytosis; the exocyst complex (Sec3p, Sec5p, Sec6p, Sec8p, Sec10p, Sec15p, Exo70p, and Exo84p) mediates polarized targeting of secretory vesicles to active sites of exocytosis"	protein binding (IPI)	"exocytosis (IGI, IMP, IPI, IEA); protein transport (IEA); spliceosome assembly (IGI, IMP, IPI); transport (IEA)"	"cellular bud (IEA); cellular bud neck (IDA, IEA); cellular bud tip (IDA); cytoplasmic vesicle (IEA); exocyst (IPI); incipient cellular bud site (IDA)"	yes	het
YBR103W::chr2_3	SIF2	1.38479	0.159489	"WD40 repeat-containing subunit of the Set3C histone deacetylase complex, which represses early/middle sporulation genes; antagonizes telomeric silencing; binds specifically to the Sir4p N-terminus"	NAD-dependent histone deacetylase activity (IPI); NAD-independent histone deacetylase activity (IPI); transcription corepressor activity (IDA)	"chromatin modification (IEA); chromatin silencing at telomere (IGI, IPI); histone deacetylation (IDA, IPI); negative regulation of meiosis (IPI); negative regulation of transcription from RNA polymerase II promoter (IPI)"	"histone deacetylase complex (IPI); nucleus (IEA, IPI)"	no	hom
YBR104W::chr2_3	YMC2	-0.224148	-0.0108051	"Mitochondrial protein, putative inner membrane transporter with a role in oleate metabolism and glutamate biosynthesis; member of the mitochondrial carrier (MCF) family; has similarity with Ymc1p"	"binding (IEA); organic acid transmembrane transporter activity (IGI, ISS)"	mitochondrial transport (IGI); transport (IEA)	"integral to membrane (IEA); membrane (IEA); mitochondrial inner membrane (IEA); mitochondrion (IDA, IEA)"	no	hom
YBR105C::chr00_23	VID24	0.698577	0.10606	"Peripheral membrane protein located at Vid (vacuole import and degradation) vesicles; regulates fructose-1,6-bisphosphatase (FBPase) targeting to the vacuole; promotes proteasome-dependent catabolite degradation of FBPase"	molecular_function (ND)	negative regulation of gluconeogenesis (IMP); proteasomal ubiquitin-dependent protein catabolic process (IMP); protein targeting to vacuole (IMP); protein transport (IEA); transport (IEA); ubiquitin cycle (IEA); vacuolar protein catabolic process (IMP); vesicle fusion with vacuole (IMP); vesicle-mediated transport (IMP)	cytoplasmic membrane-bounded vesicle (IDA); cytoplasmic vesicle (IEA); cytoplasmic vesicle membrane (IEA); extrinsic to membrane (IDA); membrane (IEA)	no	hom
YBR105C::chr2_3	VID24	0.24129	0.0190507	"Peripheral membrane protein located at Vid (vacuole import and degradation) vesicles; regulates fructose-1,6-bisphosphatase (FBPase) targeting to the vacuole; promotes proteasome-dependent catabolite degradation of FBPase"	molecular_function (ND)	negative regulation of gluconeogenesis (IMP); proteasomal ubiquitin-dependent protein catabolic process (IMP); protein targeting to vacuole (IMP); protein transport (IEA); transport (IEA); ubiquitin cycle (IEA); vacuolar protein catabolic process (IMP); vesicle fusion with vacuole (IMP); vesicle-mediated transport (IMP)	cytoplasmic membrane-bounded vesicle (IDA); cytoplasmic vesicle (IEA); cytoplasmic vesicle membrane (IEA); extrinsic to membrane (IDA); membrane (IEA)	no	hom
YBR106W::chr2_3	PHO88	-1.31	-0.23062	"Probable membrane protein, involved in phosphate transport; pho88 pho86 double null mutant exhibits enhanced synthesis of repressible acid phosphatase at high inorganic phosphate concentrations"	molecular_function (ND)	"phosphate transport (IGI, IMP, IEA, ISS); telomere maintenance (IMP); transport (IEA)"	"chromosome (IEA); chromosome, telomeric region (IEA); integral to membrane (IEA); membrane (IEA, IDA); mitochondrion (IDA, IEA)"	no	hom
YBR107C::chr2_3	IML3	0.270181	0.0240934	"Protein with a role in kinetochore function, localizes to the outer kinetochore in a Ctf19p-dependent manner, interacts with Chl4p and Ctf19p"	molecular_function (ND)	ascospore formation (IMP); cell cycle (IEA); cell division (IEA); chromosome segregation (TAS); meiosis (IEA); meiotic sister chromatid segregation (IMP); mitosis (IEA)	"chromosome, centromeric region (IEA); condensed chromosome kinetochore (IEA); nucleus (IEA); outer kinetochore of condensed nuclear chromosome (IDA)"	no	hom
YBR108W::chr2_3	AIM3	-0.998829	-0.0829041	Protein interacting with Rsv167p; null mutant displays decreased frequency of mitochondrial genome loss (petite formation) and severe growth defect in minimal glycerol media	molecular_function (ND)	biological_process (ND)	membrane raft (IDA)	no	hom
YBR109C::chr2_3	CMD1	1.85969	0.158605	"Calmodulin; Ca++ binding protein that regulates Ca++ independent processes (mitosis, bud growth, actin organization, endocytosis, etc.) and Ca++ dependent processes (stress-activated pathways), targets include Nuf1p, Myo2p and calcineurin"	"calcium ion binding (IEA, IDA); calcium-dependent protein binding (IDA, IPI); protein binding (IDA, IPI, IGI)"	"cell budding (IMP); cytoskeleton organization and biogenesis (IMP); karyogamy during conjugation with cellular fusion (IMP, IGI); microautophagy (IMP); phosphatidylinositol biosynthetic process (IGI, IMP); receptor-mediated endocytosis (IMP); spindle pole body organization and biogenesis (IMP); vacuole fusion, non-autophagic (IDA, IMP)"	cellular bud neck (IDA); cellular bud tip (IDA); central plaque of spindle pole body (IDA); incipient cellular bud site (IDA); mating projection tip (IDA)	yes	het
YBR110W::chr2_3	ALG1	-1.15217	-0.138244	"Mannosyltransferase, involved in asparagine-linked glycosylation in the endoplasmic reticulum (ER); essential for viability, mutation is functionally complemented by human ortholog"	"beta-1,4-mannosyltransferase activity (IDA); chitobiosyldiphosphodolichol beta-mannosyltransferase activity (IEA); transferase activity (IEA); transferase activity, transferring glycosyl groups (IEA)"	biosynthetic process (IEA); oligosaccharide-lipid intermediate assembly (IMP); protein amino acid N-linked glycosylation (IMP)	"endoplasmic reticulum (IEA, IPI); endoplasmic reticulum membrane (IEA); integral to membrane (IEA, ISS); membrane (IEA)"	yes	het
YBR111W-A::chr00_20	SUS1	0.846296	0.252823	Protein involved in mRNA export coupled transcription activation; component of the SAGA histone acetylase complex	molecular_function (ND)	"mRNA export from nucleus (IMP); mRNA transport (IEA); positive regulation of transcription from RNA polymerase II promoter (IMP, IPI); regulation of transcription, DNA-dependent (IEA); transcription (IEA); transport (IEA)"	SAGA complex (IDA); nuclear pore (IDA); nucleus (IEA)	no	hom
YBR112C::chr00_16a	CYC8			"General transcriptional co-repressor, acts together with Tup1p; also acts as part of a transcriptional co-activator complex that recruits the SWI/SNF and SAGA complexes to promoters"	"binding (IEA); general transcriptional repressor activity (IMP, IPI, IDA); transcription coactivator activity (IDA, IMP, IPI, IGI)"	"chromatin remodeling (IMP); negative regulation of transcription (IMP, IPI, IDA); nucleosome positioning (IDA); regulation of transcription, DNA-dependent (IEA); telomere maintenance (IMP); transcription (IEA)"	"nucleus (IEA, IPI); transcriptional repressor complex (IDA)"	no	hom
YBR113W::chr2_3	YBR113W	-0.0579211	0.00662503	"Dubious open reading frame unlikely to encode a protein, based on available experimental and comparative sequence data; partially overlaps the verified gene CYC8"				no	hom
YBR114W::chr2_3	RAD16	1.72147	0.198327	Protein that recognizes and binds damaged DNA in an ATP-dependent manner (with Rad7p) during nucleotide excision repair; subunit of Nucleotide Excision Repair Factor 4 (NEF4) and the Elongin-Cullin-Socs (ECS) ligase complex	ATP binding (IEA); DNA binding (IEA); DNA-dependent ATPase activity (IDA); damaged DNA binding (IDA); helicase activity (IEA); hydrolase activity (IEA); metal ion binding (IEA); nucleic acid binding (IEA); nucleotide binding (IEA); ubiquitin-protein ligase activity (IDA); zinc ion binding (IEA)	"DNA repair (IEA); nucleotide-excision repair, DNA damage recognition (IDA, IMP); protein ubiquitination during ubiquitin-dependent protein catabolic process (IMP); response to DNA damage stimulus (IEA)"	Cul3-RING ubiquitin ligase complex (IDA); nucleotide-excision repair factor 4 complex (IDA); nucleus (IEA); repairosome (IDA)	no	hom
YBR115C::chr2_3	LYS2	0.451645	0.0333971	"Alpha aminoadipate reductase, catalyzes the reduction of alpha-aminoadipate to alpha-aminoadipate 6-semialdehyde, which is the fifth step in biosynthesis of lysine; activation requires posttranslational phosphopantetheinylation by Lys5p"	"L-aminoadipate-semialdehyde dehydrogenase activity (IMP, IEA, IDA); binding (IEA); catalytic activity (IEA); cofactor binding (IEA); ligase activity (IEA); oxidoreductase activity (IEA); phosphopantetheine binding (IEA)"	"amino acid biosynthetic process (IEA); lysine biosynthetic process (IEA); lysine biosynthetic process via aminoadipic acid (IMP, IDA); metabolic process (IEA); oxidation reduction (IEA)"	"cytoplasm (IDA, NAS)"	no	hom
YBR116C::chr2_3	YBR116C	0.468511	0.0249346	"Dubious open reading frame unlikely to encode a protein, based on available experimental and comparative sequence data; partially overlaps the verified gene TKL2"				no	hom
YBR118W::chr2_3	TEF2	0.0950394	0.0136225	Translational elongation factor EF-1 alpha; also encoded by TEF1; functions in the binding reaction of aminoacyl-tRNA (AA-tRNA) to ribosomes	"GTP binding (IEA); GTPase activity (IEA); actin binding (IEA); nucleotide binding (IEA); translation elongation factor activity (IEA, IMP)"	"tRNA export from nucleus (IGI, IMP); translation (IEA); translational elongation (IEA, IMP)"	cytoplasm (IEA); cytoskeleton (IEA); eukaryotic translation elongation factor 1 complex (ISS); ribosome (TAS)	no	hom
YBR119W::chr2_3	MUD1	-0.0579417	0.00460831	"U1 snRNP A protein, homolog of human U1-A; involved in nuclear mRNA splicing"	"RNA binding (IEA, IGI, ISS); nucleic acid binding (IEA); nucleotide binding (IEA)"	"RNA splicing (IEA); mRNA processing (IEA); nuclear mRNA splicing, via spliceosome (IGI)"	nucleus (IEA); ribonucleoprotein complex (IEA); snRNP U1 (IDA); spliceosome (IEA)	no	hom
YBR120C::chr2_3	CBP6	1.29218	0.127145	Mitochondrial translational activator of the COB mRNA; phosphorylated	molecular_function (TAS)	mRNA processing (IEA); translation (TAS)	"mitochondrion (IDA, IEA, TAS)"	no	hom
YBR121C::chr00_16a	GRS1	0.0788341	0.013269	Cytoplasmic and mitochondrial glycyl-tRNA synthase that ligates glycine to the cognate anticodon bearing tRNA; transcription termination factor that may interact with the 3'-end of pre-mRNA to promote 3'-end formation	"ATP binding (IEA); aminoacyl-tRNA ligase activity (IEA); glycine-tRNA ligase activity (ISS, IEA, IMP); ligase activity (IEA); nucleotide binding (IEA)"	"glycyl-tRNA aminoacylation (ISS, IMP, IEA); tRNA aminoacylation for protein translation (IEA); transcription termination (IMP); translation (IEA)"	"cytoplasm (IEA, IMP); mitochondrion (IDA, IEA, IMP)"	no	het
YBR122C::chr00_22	MRPL36			Mitochondrial ribosomal protein of the large subunit; overproduction suppresses mutations in the COX2 leader peptide-encoding region	structural constituent of ribosome (TAS)	translation (TAS)	"mitochondrial large ribosomal subunit (TAS, IPI); mitochondrion (IDA, IEA); ribonucleoprotein complex (IEA); ribosome (IEA)"	no	hom
YBR123C::chr2_3	TFC1	-2.01973	-0.191611	One of six subunits of the RNA polymerase III transcription initiation factor complex (TFIIIC); part of the TauA globular domain of TFIIIC that binds DNA at the BoxA promoter sites of tRNA and similar genes; human homolog is TFIIIC-63	DNA binding (IEA); RNA polymerase III transcription factor activity (TAS)	"regulation of transcription, DNA-dependent (IEA); transcription (IEA); transcription initiation from RNA polymerase III promoter (TAS)"	nucleus (IEA); transcription factor TFIIIC complex (TAS)	yes	het
YBR124W::chr2_3	YBR124W	-1.44829	-0.15891	Putative protein of unknown function				yes	het
YBR125C::chr00_16a	PTC4	2.72435	0.252758	Cytoplasmic type 2C protein phosphatase; identified as a high-copy number suppressor of the synthetic lethality of a cnb1 mpk1 double deletion; overexpression decreases high-osmolarity induced Hog1p phosphorylation and kinase activity	"catalytic activity (IEA); hydrolase activity (IEA); magnesium ion binding (IEA); manganese ion binding (IEA); metal ion binding (IEA); phosphoprotein phosphatase activity (IEA); protein serine/threonine phosphatase activity (IDA, IEA, ISS)"	biological_process (ND); protein amino acid dephosphorylation (IEA)	cytoplasm (IDA); protein serine/threonine phosphatase complex (IEA)	no	hom
YBR126C::chr2_3	TPS1			"Synthase subunit of trehalose-6-phosphate synthase/phosphatase complex, which synthesizes the storage carbohydrate trehalose; also found in a monomeric form; expression is induced by the stress response and repressed by the Ras-cAMP pathway"	"alpha,alpha-trehalose-phosphate synthase (UDP-forming) activity (IMP, IEA, IDA); catalytic activity (IEA); transferase activity (IEA); transferase activity, transferring glycosyl groups (IEA)"	"carbohydrate metabolic process (IMP, IDA); response to drug (IMP); response to stress (IMP, IEA, IDA, IGI); trehalose biosynthetic process (IDA, IEA, IMP)"	"alpha,alpha-trehalose-phosphate synthase complex (UDP-forming) (IMP, IGI, IDA, IPI); cytoplasm (IDA, IEA)"	no	hom
YBR127C::chr2_3	VMA2			"Subunit B of the eight-subunit V1 peripheral membrane domain of the vacuolar H+-ATPase (V-ATPase), an electrogenic proton pump found throughout the endomembrane system; contains nucleotide binding sites; also detected in the cytoplasm"	"hydrogen ion transmembrane transporter activity (IEA); hydrogen ion transporting ATP synthase activity, rotational mechanism (IEA); hydrogen ion transporting ATPase activity, rotational mechanism (IEA, IMP); hydrogen-exporting ATPase activity, phosphorylative mechanism (IEA); hydrolase activity (IEA); metal ion binding (IEA)"	"ATP biosynthetic process (IEA); ATP metabolic process (IEA); cellular calcium ion homeostasis (IMP); energy coupled proton transport, against electrochemical gradient (IEA); ion transport (IEA); proton transport (IEA); transport (IEA); vacuolar acidification (IMP)"	"cytoplasm (IDA, IEA); proton-transporting two-sector ATPase complex (IEA); vacuolar proton-transporting V-type ATPase, V1 domain (IDA)"	no	hom
YBR128C::chr2_3	ATG14	-1.26795	-0.127075	"Autophagy-specific subunit of phosphatidylinositol 3-kinase complex I (with Vps34p, Vps15p, and Vps30p); Atg14p targets complex I to the pre-autophagosomal structure (PAS); required for localizing additional ATG proteins to the PAS"	1-phosphatidylinositol-3-kinase activity (IPI)	"ER-associated protein catabolic process (IMP); autophagy (IEA); macroautophagy (IMP, IGI); protein transport (IEA); transport (IEA)"	fungal-type vacuole membrane (IDA); membrane (IEA); peripheral to membrane of membrane fraction (IDA); phosphatidylinositol 3-kinase complex I (IDA); pre-autophagosomal structure (IDA)	no	hom
YBR129C::chr2_3	OPY1	-0.325465	-0.0268379	"Protein of unknown function, overproduction blocks cell cycle arrest in the presence of mating pheromone; the authentic, non-tagged protein is detected in highly purified mitochondria in high-throughput studies"	molecular_function (ND)	conjugation with cellular fusion (IGI)	cytoplasm (IDA); mitochondrion (IDA)	no	hom
YBR130C::chr2_3	SHE3	0.256388	0.0418626	Protein that acts as an adaptor between Myo4p and the She2p-mRNA complex; part of the mRNA localization machinery that restricts accumulation of certain proteins to the bud; also required for cortical ER inheritance	mRNA binding (IDA)	endoplasmic reticulum inheritance (IMP); intracellular mRNA localization (IMP); mating type switching (IMP)	actin cap (TAS); cytoplasm (IDA)	no	hom
YBR131W::chr00_16a	CCZ1	0.882357	0.188116	"Protein involved in vacuolar assembly, essential for autophagy and the cytoplasm-to-vacuole pathway"	guanyl-nucleotide exchange factor activity (IPI)	"autophagic vacuole fusion (IDA); autophagy (IEA, IDA); protein targeting to vacuole (IMP); protein transport (IEA); transport (IEA); vacuolar transport (IMP, IGI); vesicle docking (IMP)"	"endosome (IEA); late endosome (TAS); late endosome membrane (IEA); membrane (IEA, TAS); vacuolar membrane (IEA); vacuole (IEA)"	no	hom
YBR133C::chr00_21	HSL7	0.566079	0.0701707	"Protein arginine N-methyltransferase that exhibits septin and Hsl1p-dependent bud neck localization and periodic Hsl1p-dependent phosphorylation; required along with Hsl1p for bud neck recruitment, phosphorylation, and degradation of Swe1p"	histone methyltransferase activity (IDA); histone-arginine N-methyltransferase activity (IEA); methyltransferase activity (IEA); transferase activity (IEA)	"G2/M transition of mitotic cell cycle (IMP, IGI); cell cycle (IEA); cell division (IEA); mitosis (IEA); regulation of cell cycle (IMP)"	"cellular bud neck (IDA, IEA); cytoplasm (IEA)"	no	hom
YBR133C::chr2_3	HSL7	-0.675253	-0.131004	"Protein arginine N-methyltransferase that exhibits septin and Hsl1p-dependent bud neck localization and periodic Hsl1p-dependent phosphorylation; required along with Hsl1p for bud neck recruitment, phosphorylation, and degradation of Swe1p"	histone methyltransferase activity (IDA); histone-arginine N-methyltransferase activity (IEA); methyltransferase activity (IEA); transferase activity (IEA)	"G2/M transition of mitotic cell cycle (IMP, IGI); cell cycle (IEA); cell division (IEA); mitosis (IEA); regulation of cell cycle (IMP)"	"cellular bud neck (IDA, IEA); cytoplasm (IEA)"	no	hom
YBR134W::chr2_3	YBR134W	0.159948	0.0633527	"Dubious open reading frame unlikely to encode a functional protein, based on available experimental and comparative sequence data"				no	hom
YBR135W::chr2_3	CKS1	-1.60091	-0.137962	"Cyclin-dependent protein kinase regulatory subunit and adaptor; modulates proteolysis of M-phase targets through interactions with the proteasome; role in transcriptional regulation, recruiting proteasomal subunits to target gene promoters"	cyclin-dependent protein kinase regulator activity (IEA); protein kinase activator activity (IDA); ubiquitin binding (IDA)	cell cycle (IEA); cell division (IEA); regulation of cell cycle (TAS); transcription (IMP)	cyclin-dependent protein kinase holoenzyme complex (IDA); cytoplasm (IDA); nucleus (IDA)	yes	het
YBR136W::chr2_3	MEC1	-1.13563	-0.315721	Genome integrity checkpoint protein and PI kinase superfamily member; signal transducer required for cell cycle arrest and transcriptional responses prompted by damaged or unreplicated DNA; monitors and participates in meiotic recombination	"binding (IEA); kinase activity (IEA); phosphotransferase activity, alcohol group as acceptor (IEA); protein kinase activity (IDA); protein serine/threonine kinase activity (IEA); transferase activity (IEA)"	"DNA damage checkpoint (TAS); DNA damage induced protein phosphorylation (IMP); DNA recombination (IMP); DNA repair (IEA); DNA replication checkpoint (IMP); chromatin modification (IEA); histone phosphorylation (IGI, IMP); meiosis (IEA); meiotic recombination (IMP); nucleobase, nucleoside, nucleotide and nucleic acid metabolic process (IGI); response to DNA damage stimulus (IEA); telomere maintenance (IDA); telomere maintenance via recombination (IGI)"	"mitochondrion (IDA); nucleus (IEA, IC)"	yes	het
YBR137W::chr2_3	YBR137W	1.78438	0.259989	Protein of unknown function; localized to the cytoplasm; binds to Replication Protein A (RPA); YBR137W is not an essential gene	molecular_function (ND)	biological_process (ND)	"cytoplasm (IDA, IEA)"	no	hom
YBR138C::chr2_3	YBR138C	0.734957	0.0997843	"Cytoplasmic protein of unknown function, potentially phosphorylated by Cdc28p; YBR138C is not an essential gene"	molecular_function (ND)	biological_process (ND)	cytoplasm (IDA)	no	hom
YBR139W::chr2_3	YBR139W	0.590616	0.0755042	"Putative serine type carboxypeptidase with a role in phytochelatin synthesis; green fluorescent protein (GFP)-fusion protein localizes to the vacuole; expression induced by nitrogen limitation in a GLN3, GAT1-independent manner"	"carboxypeptidase C activity (ISS); carboxypeptidase activity (IEA); hydrolase activity (IEA); peptidase activity (IEA); serine carboxypeptidase activity (IEA); serine hydrolase activity (RCA, IDA)"	phytochelatin biosynthetic process (IGI); proteolysis (IEA)	fungal-type vacuole (IDA)	no	hom
YBR140C::chr2_3	IRA1	8.9022	2.54185	"GTPase-activating protein that negatively regulates RAS by converting it from the GTP- to the GDP-bound inactive form, required for reducing cAMP levels under nutrient limiting conditions, mediates membrane association of adenylate cyclase"	GTPase activator activity (IEA); Ras GTPase activator activity (IMP)	negative regulation of Ras protein signal transduction (IMP); negative regulation of cAMP biosynthetic process (IMP); positive regulation of Ras GTPase activity (IMP); regulation of adenylate cyclase activity (IMP); regulation of small GTPase mediated signal transduction (IEA); signal transduction (IEA)	"cytoplasm (IEA); intracellular (IEA); membrane (IMP, IPI); mitochondrion (IDA)"	yes	het
YBR141C::chr2_3	YBR141C	-1.14104	-0.0714143	Putative protein of unknown function; green fluorescent protein (GFP)-fusion protein localizes to the nucleolus; YBR141C is not an essential gene	molecular_function (ND)	biological_process (ND)	nucleolus (IDA)	no	hom
YBR142W::chr2_3	MAK5	-0.7337	-0.146557	"Essential nucleolar protein, putative DEAD-box RNA helicase required for maintenance of M1 dsRNA virus; involved in biogenesis of large (60S) ribosomal subunits"	ATP binding (IEA); ATP-dependent RNA helicase activity (TAS); ATP-dependent helicase activity (IEA); RNA binding (IEA); helicase activity (IEA); hydrolase activity (IEA); nucleic acid binding (IEA); nucleotide binding (IEA)	"rRNA processing (TAS, IEA); ribosomal large subunit assembly and maintenance (TAS); ribosome biogenesis and assembly (RCA, IEA)"	nucleolus (IDA); nucleus (IEA)	yes	het
YBR143C::chr2_3	SUP45	-0.980515	-0.125898	Polypeptide release factor involved in translation termination; mutant form acts as a recessive omnipotent suppressor	"translation release factor activity, codon specific (IMP, ISS, IEA)"	"cytokinesis (IMP, IGI); translation (IEA); translational termination (IMP, IEA, ISS)"	cytoplasm (IEA); cytosol (IPI); translation release factor complex (IDA)	yes	het
YBR144C::chr2_3	YBR144C	-1.16067	-0.142594	"Dubious open reading frame unlikely to encode a protein, based on available experimental and comparative sequence data; YBR144C is not an essential gene"				no	hom
YBR145W::chr2_3	ADH5	0.232642	-0.00285622	Alcohol dehydrogenase isoenzyme V; involved in ethanol production	"alcohol dehydrogenase activity (ISS, IEA); binding (IEA); catalytic activity (IEA); metal ion binding (IEA); oxidoreductase activity (IEA); zinc ion binding (IEA)"	NADH oxidation (IMP); amino acid catabolic process to alcohol via Ehrlich pathway (IGI); ethanol biosynthetic process during fermentation (IMP); metabolic process (IEA); oxidation reduction (IEA)	cytoplasm (IDA); nucleus (IDA)	no	hom
YBR146W::chr2_3	MRPS9	-0.5	-0.0499278	Mitochondrial ribosomal protein of the small subunit	"structural constituent of ribosome (TAS, IEA, IDA)"	"translation (IEA, TAS, IDA)"	"intracellular (IEA); mitochondrial small ribosomal subunit (IDA, TAS); mitochondrion (IDA, IEA); ribonucleoprotein complex (IEA); ribosome (IEA)"	no	hom
YBR147W::chr2_3	RTC2	-1.11341	-0.0814939	"Putative protein of unknown function; the authentic, non-tagged protein is detected in highly purified mitochondria in high-throughput studies; null mutant displays fluconazole resistance and suppresses cdc13-1 temperature sensitivity"	molecular_function (ND)	biological_process (ND)	integral to membrane (IEA); membrane (IEA); mitochondrion (IDA)	no	hom
YBR148W::chr2_3	YSW1	0.201786	0.0120908	Protein expressed specifically in spores	molecular_function (ND)	biological_process (ND)	cellular_component (ND)	no	hom
YBR149W::chr2_3	ARA1	1.24463	0.106577	"NADP+ dependent arabinose dehydrogenase, involved in carbohydrate metabolism; purified as homodimer; naturally occurs with a N-terminus degradation product"	"D-arabinose 1-dehydrogenase [NAD(P)+] activity (IDA, IEA); aldehyde reductase activity (IDA); aldo-keto reductase activity (ISS); oxidoreductase activity (IEA)"	"carbohydrate metabolic process (IMP, IDA); oxidation reduction (IEA)"	cytoplasm (IEA); cytosol (IDA)	no	hom
YBR150C::chr00_16a	TBS1	0.536728	0.06643	"Putative protein of unknown function; the authentic, non-tagged protein is detected in highly purified mitochondria in high-throughput studies"	DNA binding (IEA); metal ion binding (IEA); molecular_function (ND); transcription factor activity (IEA); zinc ion binding (IEA)	"biological_process (ND); regulation of transcription, DNA-dependent (IEA); transcription (IEA)"	"cytoplasm (IDA); mitochondrion (IDA); nucleus (IEA, IDA)"	no	hom
YBR151W::chr2_3	APD1	1.41178	0.134292	"Protein of unknown function, required for normal localization of actin patches and for normal tolerance of sodium ions and hydrogen peroxide; localizes to both cytoplasm and nucleus"	molecular_function (ND)	biological_process (ND)	"cytoplasm (IDA, IEA); nucleus (IEA, IDA)"	no	hom
YBR152W::chr2_3	SPP381	0.528489	0.0685247	"mRNA splicing factor, component of U4/U6.U5 tri-snRNP; interacts genetically and physically with Prp38p"	"RNA binding (IEA); RNA splicing factor activity, transesterification mechanism (IDA, IGI, IMP); protein binding (IPI)"	"RNA splicing (IEA); generation of catalytic spliceosome for first transesterification step (IGI); mRNA processing (IEA); nuclear mRNA splicing, via spliceosome (IMP)"	U4/U6 x U5 tri-snRNP complex (IDA); nucleus (IEA); ribonucleoprotein complex (IEA); spliceosome (IEA)	yes	het
YBR153W::chr2_3	RIB7	0.635613	0.0692917	Diaminohydroxyphoshoribosylaminopyrimidine deaminase; catalyzes the second step of the riboflavin biosynthesis pathway	"5-amino-6-(5-phosphoribosylamino)uracil reductase activity (IEA); NADP binding (IEA); diaminohydroxyphosphoribosylaminopyrimidine deaminase activity (IGI, IMP); oxidoreductase activity (IEA)"	"oxidation reduction (IEA); riboflavin biosynthetic process (IMP, IEA)"	cellular_component (ND)	yes	het
YBR154C::chr2_3	RPB5	-1.58911	-0.435341	"RNA polymerase subunit ABC27, common to RNA polymerases I, II, and III; contacts DNA and affects transactivation"	"DNA binding (IEA); DNA-directed RNA polymerase activity (TAS, IEA)"	transcription (IEA); transcription from RNA polymerase I promoter (TAS); transcription from RNA polymerase II promoter (TAS); transcription from RNA polymerase III promoter (TAS)	"DNA-directed RNA polymerase I complex (TAS); DNA-directed RNA polymerase II, core complex (TAS); DNA-directed RNA polymerase III complex (TAS); nucleus (IEA)"	yes	het
YBR155W::chr2_3	CNS1	0.0828253	0.0209009	"TPR-containing co-chaperone; binds both Hsp82p (Hsp90) and Ssa1p (Hsp70) and stimulates the ATPase activity of SSA1, ts mutants reduce Hsp82p function while over expression suppresses the phenotypes of an HSP82 ts allele and a cpr7 deletion"	Hsp70 protein binding (IDA); Hsp90 protein binding (IDA); binding (IEA)	"protein folding (IGI, IPI)"	cytoplasm (IPI)	yes	het
YBR156C::chr2_3	SLI15	-2.57103	-0.271532	"Subunit of the Ipl1p-Sli15p-Bir1p complex that regulates kinetochore-microtubule attachments, activation of the spindle tension checkpoint, and mitotic spindle disassembly; regulates the activity and localization of the Ipl1p aurora kinase"	"protein kinase activator activity (IMP, IPI)"	"chromosome segregation (IEA, TAS); protein amino acid phosphorylation (IMP, IPI); regulation of cytokinesis (IMP); telomere maintenance (IMP)"	"chromosome, centromeric region (IEA); condensed chromosome kinetochore (IEA); kinetochore microtubule (IDA); nucleus (IEA); spindle (IEA); spindle microtubule (IDA); spindle midzone (IDA)"	no	hom
YBR157C::chr00_22	ICS2			"Protein of unknown function; null mutation does not confer any obvious defects in growth, spore germination, viability, or carbohydrate utilization"	molecular_function (ND)	biological_process (ND)	cellular_component (ND)	no	hom
YBR157C::chr2_3	ICS2	0.795761	0.100927	"Protein of unknown function; null mutation does not confer any obvious defects in growth, spore germination, viability, or carbohydrate utilization"	molecular_function (ND)	biological_process (ND)	cellular_component (ND)	no	hom
YBR158W::chr2_3	AMN1	-1.28413	-0.0812894	"Protein required for daughter cell separation, multiple mitotic checkpoints, and chromosome stability; contains 12 degenerate leucine-rich repeat motifs; expression is induced by the Mitotic Exit Network (MEN)"	protein binding (IPI)	"cell cycle (IEA); cell division (IEA); mitosis (IEA); mitotic cell cycle checkpoint (IMP); negative regulation of exit from mitosis (IMP, IGI)"	"cellular bud (IDA); cytoplasm (IDA, IEA); nucleus (IEA, IDA)"	no	hom
YBR159W::chr2_3	IFA38	0.141602	0.0262019	"Microsomal beta-keto-reductase; contains oleate response element (ORE) sequence in the promoter region; mutants exhibit reduced VLCFA synthesis, accumulate high levels of dihydrosphingosine, phytosphingosine and medium-chain ceramides"	"binding (IEA); catalytic activity (IEA); ketoreductase activity (ISS, IPI, IGI, IMP); oxidoreductase activity (IEA)"	"fatty acid elongation (IGI, IMP, ISS, IPI); metabolic process (IEA); oxidation reduction (IEA)"	"endoplasmic reticulum (IDA); integral to membrane (IEA, ISS); membrane (IEA)"	no	hom
YBR160W::chr2_3	CDC28	-0.470585	-0.0425571	Catalytic subunit of the main cell cycle cyclin-dependent kinase (CDK); alternately associates with G1 cyclins (CLNs) and G2/M cyclins (CLBs) which direct the CDK to specific substrates	"ATP binding (IEA); cyclin-dependent protein kinase activity (IDA, IEA, IPI); kinase activity (IEA); nucleotide binding (IEA); protein kinase activity (IEA); protein serine/threonine kinase activity (IEA); transferase activity (IEA)"	"cell cycle (IEA); cell division (IEA); mitosis (IEA); negative regulation of meiotic cell cycle (IMP); negative regulation of mitotic cell cycle (IDA); negative regulation of transcription, DNA-dependent (IMP, IDA); positive regulation of DNA replication during S phase (IMP, IDA); positive regulation of meiotic cell cycle (IDA, IMP); positive regulation of mitotic cell cycle (IMP); positive regulation of transcription, DNA-dependent (IDA, IGI); protein amino acid phosphorylation (IMP, IEA, IDA); regulation of budding cell apical growth (IGI, IMP); regulation of double-strand break repair via homologous recombination (IMP); regulation of filamentous growth (IMP)"	astral microtubule (IDA); cellular bud neck (IDA); cyclin-dependent protein kinase holoenzyme complex (IDA); cytoplasm (IDA); endoplasmic reticulum (IDA); nucleus (IDA); ribosome (IDA); spindle pole body (IDA)	yes	het
YBR161W::chr2_3	CSH1	-0.686951	-0.0901916	"Probable catalytic subunit of a mannosylinositol phosphorylceramide (MIPC) synthase, forms a complex with probable regulatory subunit Csg2p; function in sphingolipid biosynthesis is overlapping with that of Sur1p"	"mannosyltransferase activity (IGI, IMP); transferase activity (IEA); transferase activity, transferring glycosyl groups (ISS)"	"glycosphingolipid biosynthetic process (ISS, IMP); sphingolipid biosynthetic process (IMP)"	fungal-type vacuole (IDA); integral to membrane (IEA); membrane (IEA); vacuolar membrane (IEA); vacuole (IEA)	no	hom
YBR162C::chr2_3	TOS1	-1.17536	-0.0969517	"Covalently-bound cell wall protein of unknown function; identified as a cell cycle regulated SBF target gene; deletion mutants are highly resistant to treatment with beta-1,3-glucanase; has sequence similarity to YJL171C"	molecular_function (ND)	response to drug (IMP)	extracellular region (IEA); fungal-type cell wall (IDA); fungal-type vacuole (IDA)	no	hom
YBR162W-A::chr2_3	YSY6	-0.434757	-0.0484686	Protein whose expression suppresses a secretory pathway mutation in E. coli; has similarity to the mammalian RAMP4 protein involved in secretion	molecular_function (ND)	intracellular protein transport across a membrane (IEA); protein secretion (ISS); protein transport (IEA); transport (IEA)	"endoplasmic reticulum (IEA, IDA); endoplasmic reticulum membrane (IEA); integral to membrane (IEA); membrane (IEA)"	no	hom
YBR163W::chr2_3	DEM1	3.53417	0.927022	Mitochondrial protein of unknown function; null mutant has defects in cell morphology and in response to air drying; may be regulated by the transcription factor Ace2	molecular_function (ND)	biological_process (ND); regulation of cell shape (IEA)	"mitochondrion (IDA, IEA)"	no	hom
YBR164C::chr2_3	ARL1	-1.29155	-0.164116	"Soluble GTPase with a role in regulation of membrane traffic; regulates potassium influx; G protein of the Ras superfamily, similar to ADP-ribosylation factor"	"GTP binding (IEA); GTPase activity (ISS, IDA); nucleotide binding (IEA)"	"Golgi to plasma membrane protein transport (IMP); protein targeting to vacuole (IMP); protein transport (IEA); small GTPase mediated signal transduction (IEA); transport (IEA); vesicle-mediated transport (IEA, IGI, IMP)"	"Golgi apparatus (IEA, IDA); intracellular (IEA); soluble fraction (IDA)"	no	hom
YBR165W::chr2_3	UBS1	-0.690616	-0.0361734	Ubiquitin-conjugating enzyme suppressor that functions as a general positive regulator of Cdc34p activity; nuclear protein that may represent a link between nucleocytoplasmic transport and ubiquitin ligase activity	molecular_function (ND)	protein export from nucleus (IGI); protein ubiquitination (IGI)	nucleus (IDA)	no	hom
YBR167C::chr2_3	POP7	0.664686	0.112267	"Subunit of both RNase MRP, which cleaves pre-rRNA, and nuclear RNase P, which cleaves tRNA precursors to generate mature 5' ends"	"hydrolase activity (IEA); ribonuclease MRP activity (IMP); ribonuclease P activity (IMP, IEA)"	"mRNA cleavage (IPI); rRNA processing (TAS, IEA); tRNA processing (TAS, IEA)"	nucleolar ribonuclease P complex (IDA); nucleus (IEA); ribonuclease MRP complex (IDA)	yes	het
YBR168W::chr00_16a	PEX32	-1.37157	-0.33397	"Peroxisomal integral membrane protein, involved in negative regulation of peroxisome size; partially functionally redundant with Pex31p; genetic interactions suggest action at a step downstream of steps mediated by Pex28p and Pex29p"	molecular_function (ND)	peroxisome organization and biogenesis (IMP)	integral to membrane (IEA); integral to peroxisomal membrane (IDA); membrane (IEA); peroxisomal membrane (IEA); peroxisome (IEA)	no	hom
YBR169C::chr00_16a	SSE2	-0.554495	-0.0337115	Member of the heat shock protein 70 (HSP70) family; may be involved in protein folding; localized to the cytoplasm; highly homologous to the heat shock protein Sse1p	ATP binding (IEA); adenyl-nucleotide exchange factor activity (IDA); calmodulin binding (IEA); nucleotide binding (IEA)	protein folding (ISS); protein refolding (IGI); response to stress (IEA)	cytoplasm (IDA)	no	hom
YBR170C::chr2_3	NPL4	0.753436	0.198062	"Endoplasmic reticulum and nuclear membrane protein, forms a complex with Cdc48p and Ufd1p that recognizes ubiquitinated proteins in the endoplasmic reticulum and delivers them to the proteasome for degradation"	molecular_function (ND)	ER-associated protein catabolic process (IMP)	Cdc48p-Npl4p-Ufd1p AAA ATPase complex (IDA); Doa10p ubiquitin ligase complex (IDA); endoplasmic reticulum (IDA); nuclear envelope-endoplasmic reticulum network (IDA)	no	hom
YBR171W::chr2_3	SEC66	-0.576759	-0.179176	"Non-essential subunit of Sec63 complex (Sec63p, Sec62p, Sec66p and Sec72p); with Sec61 complex, Kar2p/BiP and Lhs1p forms a channel competent for SRP-dependent and post-translational SRP-independent protein targeting and import into the ER"	protein transporter activity (TAS)	"filamentous growth (IMP); posttranslational protein targeting to membrane, translocation (IDA); protein transport (IEA); transport (IEA)"	"Sec62/Sec63 complex (IPI); endoplasmic reticulum (IEA); endoplasmic reticulum membrane (IEA, TAS); integral to membrane (IEA); membrane (IEA)"	no	hom
YBR172C::chr2_3	SMY2	0.335674	0.063572	Protein of unknown function involved in COPII vesicle formation; interacts with the Sec23p/Sec24p subcomplex; overexpression suppresses the temperature sensitivity of a myo2 mutant; has similarity to S. pombe Mpd2	molecular_function (ND)	"ER to Golgi vesicle-mediated transport (IPI, IGI)"	"cytoplasm (IDA, IEA); endoplasmic reticulum membrane (IDA); extrinsic to membrane (IDA)"	no	hom
YBR173C::chr2_4	UMP1	-0.036715	-0.000455984	Short-lived chaperone required for correct maturation of the 20S proteasome; may inhibit premature dimerization of proteasome half-mers; degraded by proteasome upon completion of its assembly	molecular_function (ND)	"proteasome assembly (IMP, IGI); response to DNA damage stimulus (IDA, IEP); ubiquitin-dependent protein catabolic process (IMP)"	cytoplasm (IDA); cytosol (IEA); nucleus (IDA); protein complex (IEA)	no	hom
YBR174C::chr2_4	YBR174C	-0.827136	-0.173773	"Dubious open reading frame unlikely to encode a protein, based on available experimental and comparative sequence data; partially overlaps the verified ORF YBR175W; null mutant is viable and sporulation defective"				no	hom
YBR175W::chr2_4	SWD3	-0.650875	-0.0761174	"Essential subunit of the COMPASS (Set1C) complex, which methylates histone H3 on lysine 4 and is required in transcriptional silencing near telomeres; WD40 beta propeller superfamily member and ortholog of mammalian WDR5"	"histone lysine N-methyltransferase activity (H3-K4 specific) (IMP, IDA)"	"chromatin silencing at telomere (IMP); histone methylation (IDA, IMP); telomere maintenance (IMP)"	"COMPASS complex (IPI); chromosome (IEA); chromosome, telomeric region (IEA); nucleus (IEA)"	no	hom
YBR176W::chr2_4	ECM31	0.143651	0.0230643	"Ketopantoate hydroxymethyltransferase, required for pantothenic acid biosynthesis, converts 2-oxoisovalerate into 2-dehydropantoate"	"3-methyl-2-oxobutanoate hydroxymethyltransferase activity (IMP, IEA, ISS); catalytic activity (IEA); methyltransferase activity (IEA); transferase activity (IEA)"	"pantothenate biosynthetic process (IMP, IEA)"	mitochondrion (IDA)	no	hom
YBR177C::chr2_4	EHT1	0.41146	0.0721658	Acyl-coenzymeA:ethanol O-acyltransferase that plays a minor role in medium-chain fatty acid ethyl ester biosynthesis; possesses short-chain esterase activity; localizes to lipid particles and the mitochondrial outer membrane	acyltransferase activity (IEA); alcohol O-acetyltransferase activity (IEA); alcohol O-butanoyltransferase activity (IDA); carboxylesterase activity (IEA); hydrolase activity (IEA); serine hydrolase activity (IDA); short-chain carboxylesterase activity (IDA); transferase activity (IEA)	"lipid metabolic process (IMP); medium-chain fatty acid biosynthetic process (IMP, IDA); medium-chain fatty acid catabolic process (IMP)"	lipid particle (IDA); mitochondrial outer membrane (IDA); mitochondrion (IDA)	no	hom
YBR178W::chr2_4	YBR178W	0.349745	0.0455817	"Dubious open reading frame unlikely to encode a protein, based on available experimental and comparative sequence data; partially overlaps the verified gene YBR177C"				no	hom
YBR179C::chr2_4	FZO1	2.99506	0.49473	"Mitofusin, mitochondrial integral membrane protein involved in mitochondrial fusion and mitochondrial genome maintenance; contains N-terminal GTPase domain; targeted for destruction by cytosolic components of the ubiquitin-proteasome system"	GTP binding (IEA); GTPase activity (TAS); hydrolase activity (IEA); nucleotide binding (IEA)	"mitochondrial fusion (IMP, IPI); mitochondrion organization and biogenesis (TAS)"	"integral to membrane (IEA); membrane (IEA); mitochondrial inner membrane (IDA); mitochondrial outer membrane (IDA, IEA, TAS); mitochondrion (IDA, IEA); outer membrane (IEA)"	no	hom
YBR180W::chr2_4	DTR1	1.01292	0.0848512	"Putative dityrosine transporter, required for spore wall synthesis; expressed during sporulation; member of the major facilitator superfamily (DHA1 family) of multidrug resistance transporters"	amine transmembrane transporter activity (IMP); transporter activity (IEA)	amine transport (IMP); ascospore wall assembly (IMP); transport (IEA)	integral to membrane (IEA); membrane (IEA); prospore membrane (IDA)	no	hom
YBR181C::chr2_4	RPS6B	-1.13893	-0.14775	Protein component of the small (40S) ribosomal subunit; identical to Rps6Ap and has similarity to rat S6 ribosomal protein	"structural constituent of ribosome (IEA, IDA)"	"rRNA processing (IEA); ribosome biogenesis and assembly (IEA); translation (IEA, IDA)"	"cytoplasm (IDA, IEA); cytosolic small ribosomal subunit (IDA); intracellular (IEA); nucleus (IEA); ribonucleoprotein complex (IEA); ribosome (IEA); small-subunit processome (IDA)"	no	hom
YBR182C-A::chr00_20	YBR182C-A	0.975762	0.135463	"Putative protein of unknown function; identified by gene-trapping, microarray-based expression analysis, and genome-wide homology searching"	molecular_function (ND)	biological_process (ND)	cellular_component (ND)	no	hom
YBR182C::chr2_4	SMP1	1.28128	0.118218	Putative transcription factor involved in regulating the response to osmotic stress; member of the MADS-box family of transcription factors	"DNA bending activity (IDA); DNA binding (IEA); sequence-specific DNA binding (IEA); transcription factor activity (IEA, ISS, IPI)"	"positive regulation of transcription from RNA polymerase II promoter (IMP, IGI, ISS); regulation of response to osmotic stress (IMP, IGI); regulation of transcription, DNA-dependent (IEA); transcription (IEA)"	"cytoplasm (IDA); nucleus (IEA, IDA)"	no	hom
YBR183W::chr2_4	YPC1	0.411887	0.104774	"Alkaline ceramidase that also has reverse (CoA-independent) ceramide synthase activity, catalyzes both breakdown and synthesis of phytoceramide; overexpression confers fumonisin B1 resistance"	"ceramidase activity (IDA); hydrolase activity (IEA); hydrolase activity, acting on carbon-nitrogen (but not peptide) bonds, in linear amides (IEA)"	"ceramide metabolic process (IMP, IEA)"	"Golgi apparatus (IEA); Golgi membrane (IEA); endoplasmic reticulum (IEA, IDA); endoplasmic reticulum membrane (IEA); integral to membrane (IEA); membrane (IEA)"	no	hom
YBR184W::chr2_4	YBR184W	0.619339	0.0580248	Putative protein of unknown function; YBR184W is not an essential gene	molecular_function (ND)	biological_process (ND)	cellular_component (ND)	no	hom
YBR185C::chr2_4	MBA1	0.145641	0.0324345	Protein involved in assembly of mitochondrial respiratory complexes; may act as a receptor for proteins destined for export from the mitochondrial matrix to the inner membrane	ribosome binding (IDA)	aerobic respiration (IMP); inner mitochondrial membrane organization and biogenesis (IDA)	"membrane (IEA); mitochondrial inner membrane (IEA, IDA); mitochondrion (IDA, IEA)"	no	hom
YBR186W::chr2_4	PCH2	0.206938	0.0426076	"Nucleolar component of the pachytene checkpoint, which prevents chromosome segregation when recombination and chromosome synapsis are defective; also represses meiotic interhomolog recombination in the rDNA"	ATP binding (IEA); molecular_function (ND); nucleoside-triphosphatase activity (IEA); nucleotide binding (IEA)	meiosis (IEA); regulation of meiosis (TAS)	nucleolus (TAS); nucleus (IEA)	no	hom
YBR187W::chr2_4	GDT1	1.52662	0.290139	Putative protein of unknown function; expression is reduced in a gcr1 null mutant; GFP-fusion protein localizes to the vacuole; expression pattern and physical interactions suggest a possible role in ribosome biogenesis	molecular_function (ND)	ribosome biogenesis and assembly (IEP)	fungal-type vacuole (IDA); integral to membrane (IEA); membrane (IEA)	no	hom
YBR188C::chr2_4	NTC20	-2.03017	-0.196708	"Member of a complex, including Prp19p, that binds to the spliceosome; required for pre-mRNA splicing"	"RNA splicing factor activity, transesterification mechanism (IMP)"	"RNA splicing (IEA); mRNA processing (IEA); nuclear mRNA splicing, via spliceosome (IGI, IDA)"	"nucleus (IEA); spliceosome (IEA, IDA, IGI)"	no	hom
YBR189W::chr00_14	RPS9B	-1.00539	-0.234137	Protein component of the small (40S) ribosomal subunit; nearly identical to Rps9Ap and has similarity to E. coli S4 and rat S9 ribosomal proteins	"RNA binding (IEA); rRNA binding (IEA); structural constituent of ribosome (IEA, IDA)"	"rRNA processing (IEA); regulation of translational fidelity (IMP); ribosome biogenesis and assembly (IEA); translation (IEA, IDA)"	90S preribosome (IDA); cytoplasm (IEA); cytosolic small ribosomal subunit (IDA); intracellular (IEA); nucleus (IEA); ribonucleoprotein complex (IEA); ribosome (IEA); small ribosomal subunit (IEA); small-subunit processome (IDA)	no	hom
YBR189W::chr2_4	RPS9B	-2.05552	-0.410337	Protein component of the small (40S) ribosomal subunit; nearly identical to Rps9Ap and has similarity to E. coli S4 and rat S9 ribosomal proteins	"RNA binding (IEA); rRNA binding (IEA); structural constituent of ribosome (IEA, IDA)"	"rRNA processing (IEA); regulation of translational fidelity (IMP); ribosome biogenesis and assembly (IEA); translation (IEA, IDA)"	90S preribosome (IDA); cytoplasm (IEA); cytosolic small ribosomal subunit (IDA); intracellular (IEA); nucleus (IEA); ribonucleoprotein complex (IEA); ribosome (IEA); small ribosomal subunit (IEA); small-subunit processome (IDA)	no	het
YBR190W::chr2_4	YBR190W	0.377853	0.13804	"Dubious open reading frame unlikely to encode a protein, based on experimental and comparative sequence data; partially overlaps the verified ribosomal protein gene RPL21A/YBR191W"				yes	het
YBR191W::chr00_11	RPL21A	-0.900198	-0.190787	"Protein component of the large (60S) ribosomal subunit, nearly identical to Rpl21Bp and has similarity to rat L21 ribosomal protein"	"structural constituent of ribosome (TAS, IEA)"	"translation (IEA, TAS)"	cytoplasm (IEA); cytosolic large ribosomal subunit (TAS); intracellular (IEA); ribonucleoprotein complex (IEA); ribosome (IEA)	no	hom
YBR191W::chr2_4	RPL21A	-2.41891	-1.00228	"Protein component of the large (60S) ribosomal subunit, nearly identical to Rpl21Bp and has similarity to rat L21 ribosomal protein"	"structural constituent of ribosome (TAS, IEA)"	"translation (IEA, TAS)"	cytoplasm (IEA); cytosolic large ribosomal subunit (TAS); intracellular (IEA); ribonucleoprotein complex (IEA); ribosome (IEA)	no	het
YBR192W::chr2_4	RIM2	5.72027	0.301408	Mitochondrial pyrimidine nucleotide transporter; imports pyrimidine nucleoside triphosphates and exports pyrimidine nucleoside monophosphates; member of the mitochondrial carrier family	binding (IEA); pyrimidine nucleotide transmembrane transporter activity (IDA); transporter activity (ISS)	mitochondrial genome maintenance (IGI); pyrimidine nucleotide transport (IDA); transport (IEA)	"integral to membrane (IEA); membrane (IEA); mitochondrial inner membrane (IEA); mitochondrion (IDA, IEA)"	yes	het
YBR193C::chr2_4	MED8	-0.558758	-0.0697906	Subunit of the RNA polymerase II mediator complex; associates with core polymerase subunits to form the RNA polymerase II holoenzyme; essential for transcriptional regulation	DNA binding (IEA); RNA polymerase II transcription mediator activity (IDA)	"regulation of transcription, DNA-dependent (IEA); transcription (IEA); transcription from RNA polymerase II promoter (IDA)"	Srb-mediator complex (IDA); mediator complex (IDA); nucleus (IEA)	yes	het
YBR194W::chr2_4	AIM4	-0.702615	-0.113573	Protein proposed to be associated with the nuclear pore complex; null mutant displays decreased frequency of mitochondrial genome loss (petite formation) and a severe growth defect in minimal glycerol media	molecular_function (ND)	biological_process (ND)	cytoplasm (IDA)	no	hom
YBR195C::chr2_4	MSI1	0.440986	0.0618689	"Subunit of chromatin assembly factor I (CAF-1), negative regulator of the RAS/cAMP pathway via sequestration of Npr1p kinase; localizes to the nucleus and cytoplasm; homologous to human retinoblastoma binding proteins RbAp48 and RbAp46"	transcription regulator activity (IMP)	DNA repair (IMP); Ras protein signal transduction (TAS); chromatin silencing (IMP); nucleosome assembly (IMP)	CAF-1 complex (IDA); chromatin silencing complex (IMP); cytoplasm (IEA); nucleus (IEA)	no	hom
YBR196C-A::chr00_20	YBR196C-A	-1.32368	-0.534954	Putative protein of unknown function; identified by fungal homology and RT-PCR	molecular_function (ND)	biological_process (ND)	cellular_component (ND); integral to membrane (IEA); membrane (IEA)	no	hom
YBR196C-B::chr00_20	YBR196C-B	1.61948	0.164462	Putative protein of unknown function; identified by expression profiling and mass spectrometry	molecular_function (ND)	biological_process (ND)	cellular_component (ND)	no	hom
YBR196C::chr2_4	PGI1	-2.57365	-0.722779	"Glycolytic enzyme phosphoglucose isomerase, catalyzes the interconversion of glucose-6-phosphate and fructose-6-phosphate; required for cell cycle progression and completion of the gluconeogenic events of sporulation"	"glucose-6-phosphate isomerase activity (IMP, IEA); isomerase activity (IEA)"	"gluconeogenesis (IMP, IEA); glycolysis (IMP, IEA); pentose-phosphate shunt (IMP)"	cytoplasm (IEA); cytosol (TAS); mitochondrion (IDA)	yes	het
YBR197C::chr2_4	YBR197C	0.128791	0.0193573	Putative protein of unknown function; green fluorescent protein (GFP)-fusion protein localizes to the cytoplasm and nucleus; YBR197C is not an essential gene	molecular_function (ND)	biological_process (ND)	cytoplasm (IDA); nucleus (IDA)	no	hom
YBR198C::chr2_4	TAF5	-4.05118	-0.509397	"Subunit (90 kDa) of TFIID and SAGA complexes, involved in RNA polymerase II transcription initiation and in chromatin modification"	general RNA polymerase II transcription factor activity (TAS); transcription regulator activity (IEA)	"G1-specific transcription in mitotic cell cycle (IMP); chromatin modification (TAS); establishment and/or maintenance of chromatin architecture (IPI); histone acetylation (TAS); protein amino acid acetylation (IPI); regulation of transcription (IEA); regulation of transcription, DNA-dependent (IEA); transcription (IEA); transcription initiation from RNA polymerase II promoter (TAS)"	"SAGA complex (IDA); SLIK (SAGA-like) complex (IPI); nucleus (IEA); transcription factor TFIID complex (TAS, IDA)"	yes	het
YBR199W::chr2_4	KTR4	-0.681783	-0.0543164	Putative mannosyltransferase involved in protein glycosylation; member of the KRE2/MNT1 mannosyltransferase family	"glycolipid 2-alpha-mannosyltransferase activity (IEA); mannosyltransferase activity (ISS); transferase activity (IEA); transferase activity, transferring glycosyl groups (IEA)"	protein amino acid N-linked glycosylation (ISS); protein amino acid glycosylation (IEA)	Golgi apparatus (ISS); integral to membrane (IEA); membrane (IEA)	no	hom
YBR200W-A::chr00_20	YBR200W-A	-0.219381	-0.0199024	Putative protein of unknown function; identified by fungal homology and RT-PCR	molecular_function (ND)	biological_process (ND)	cellular_component (ND); extracellular region (IEA)	no	hom
YBR200W::chr2_4	BEM1			"Protein containing SH3-domains, involved in establishing cell polarity and morphogenesis; functions as a scaffold protein for complexes that include Cdc24p, Ste5p, Ste20p, and Rsr1p"	"phosphatidylinositol 3-phosphate binding (IDA); phosphoinositide binding (IEA); protein binding (IDA, IMP)"	"cell communication (IEA); cellular morphogenesis during conjugation with cellular fusion (IMP, IGI, TAS); establishment of cell polarity (TAS)"	cellular bud neck (IDA); cellular bud tip (IDA); cytoplasm (IEA); cytoskeleton (IEA); incipient cellular bud site (IDA); mating projection tip (TAS)	no	hom
YBR201W::chr00_22	DER1	-0.374463	-0.0177097	"Endoplasmic reticulum membrane protein, required for ER-associated protein degradation of misfolded or unassembled proteins; N- and C- termini protrude into the cytoplasm, has similarity to Dfm1p"	"protein binding (IDA, IMP)"	"ER-associated protein catabolic process (IMP, IPI); protein transport (IEA); transport (IEA)"	"Hrd1p ubiquitin ligase ERAD-L complex (IDA); endoplasmic reticulum (IEA); endoplasmic reticulum membrane (IEA, IDA); integral to membrane (IEA); membrane (IEA)"	no	hom
YBR201W::chr2_4	DER1	-0.566138	-0.0409149	"Endoplasmic reticulum membrane protein, required for ER-associated protein degradation of misfolded or unassembled proteins; N- and C- termini protrude into the cytoplasm, has similarity to Dfm1p"	"protein binding (IDA, IMP)"	"ER-associated protein catabolic process (IMP, IPI); protein transport (IEA); transport (IEA)"	"Hrd1p ubiquitin ligase ERAD-L complex (IDA); endoplasmic reticulum (IEA); endoplasmic reticulum membrane (IEA, IDA); integral to membrane (IEA); membrane (IEA)"	no	hom
YBR202W::chr2_4	MCM7	0.152544	0.0576061	"Component of the hexameric MCM complex, which is important for priming origins of DNA replication in G1 and becomes an active ATP-dependent helicase that promotes DNA melting and elongation when activated by Cdc7p-Dbf4p in S-phase"	"ATP binding (IEA, IDA); ATP-dependent 3'-5' DNA helicase activity (IDA); DNA binding (IEA); DNA replication origin binding (IDA); chromatin binding (IDA); four-way junction helicase activity (IDA); nucleoside-triphosphatase activity (IEA); nucleotide binding (IEA); single-stranded DNA binding (IMP); single-stranded DNA-dependent ATPase activity (IDA); transcription cofactor activity (IDA)"	"DNA replication (IEA); DNA replication initiation (IEA, IMP, IGI); DNA strand elongation during DNA replication (IMP, IGI); DNA unwinding during replication (IDA); S phase of mitotic cell cycle (IMP, IGI); cell cycle (IEA); pre-replicative complex assembly (IPI, IDA); regulation of transcription from RNA polymerase II promoter (IDA); regulation of transcription, DNA-dependent (IEA); transcription (IEA)"	"DNA replication preinitiation complex (IDA); MCM complex (IDA); cytoplasm (IDA); nucleus (IEA, IDA); pre-replicative complex (IDA)"	yes	het
YBR203W::chr2_4	COS111	0.293693	0.0621305	"Protein required for resistance to the antifungal drug ciclopirox olamine; not related to the subtelomerically-encoded COS family; the authentic, non-tagged protein is detected in highly purified mitochondria in high-throughput studies"	molecular_function (ND)	signal transduction (IMP); ubiquitin cycle (IEA)	mitochondrion (IDA)	no	hom
YBR204C::chr2_4	YBR204C	0.575423	0.0571963	Serine hydrolase; YBR204C is not an essential gene	"catalytic activity (IEA); hydrolase activity (IEA); serine hydrolase activity (RCA, IDA)"	biological_process (ND); lipid catabolic process (IEA)	cellular_component (ND); peroxisome (IEA)	no	hom
YBR205W::chr2_4	KTR3	-0.0657171	-0.00980734	"Putative alpha-1,2-mannosyltransferase involved in O- and N-linked protein glycosylation; member of the KRE2/MNT1 mannosyltransferase family"	"glycolipid 2-alpha-mannosyltransferase activity (IEA); mannosyltransferase activity (ISS, IMP); transferase activity (IEA); transferase activity, transferring glycosyl groups (IEA)"	cell wall organization and biogenesis (IMP); protein amino acid N-linked glycosylation (IMP); protein amino acid O-linked glycosylation (IMP); protein amino acid glycosylation (IEA)	integral to membrane (IEA); membrane (IEA); membrane fraction (ISS)	no	hom
YBR206W::chr2_4	YBR206W	1.02123	0.123359	"Dubious open reading frame unlikely to encode a protein, based on available experimental and comparative sequence data; partially overlaps the verified gene KTR3"				no	hom
YBR207W::chr2_4	FTH1	-0.059267	-0.0202132	Putative high affinity iron transporter involved in transport of intravacuolar stores of iron; forms complex with Fet5p; expression is regulated by iron; proposed to play indirect role in endocytosis	iron ion binding (IEA); iron ion transmembrane transporter activity (TAS)	endocytosis (IMP); high-affinity iron ion transport (IPI); ion transport (IEA); iron ion transport (IEA); transport (IEA)	fungal-type vacuole membrane (IDA); integral to membrane (IEA); membrane (IEA); vacuolar membrane (IEA); vacuole (IEA)	no	hom
YBR208C::chr2_4	"DUR1,2"	-0.524791	-0.0769825	"Urea amidolyase, contains both urea carboxylase and allophanate hydrolase activities, degrades urea to CO2 and NH3; expression sensitive to nitrogen catabolite repression and induced by allophanate, an intermediate in allantoin degradation"	"ATP binding (IEA); allophanate hydrolase activity (IMP, IEA); biotin binding (IEA); carbon-nitrogen ligase activity, with glutamine as amido-N-donor (IEA); catalytic activity (IEA); hydrolase activity (IEA); ligase activity (IEA); nucleotide binding (IEA); urea carboxylase activity (IMP, IEA)"	allantoin catabolic process (TAS); arginine metabolic process (IEA); metabolic process (IEA); urea catabolic process (IMP)	cytoplasm (IDA)	no	hom
YBR209W::chr2_4	YBR209W	0.559467	0.0442399	"Dubious open reading frame unlikely to encode a protein, based on available experimental and comparative sequence data; YBR209W is not an essential gene"				no	het
YBR210W::chr2_4	ERV15	1.03888	0.118437	"Protein involved in export of proteins from the endoplasmic reticulum, has similarity to Erv14p"	molecular_function (ND)	ER to Golgi vesicle-mediated transport (IGI); axial cellular bud site selection (ISS); intracellular signaling cascade (IEA)	ER to Golgi transport vesicle (IGI); integral to membrane (IEA); membrane (IEA)	no	hom
YBR211C::chr2_4	AME1	1.07916	0.133879	"Essential kinetochore protein associated with microtubules and spindle pole bodies; component of the kinetochore sub-complex COMA (Ctf19p, Okp1p, Mcm21p, Ame1p); involved in spindle checkpoint maintenance"	molecular_function (ND)	"attachment of spindle microtubules to kinetochore (IDA, IPI); cell cycle (IEA); cell division (IEA); meiosis (IEA); mitosis (IEA)"	"COMA complex (IDA); chromosome, centromeric region (IEA); condensed chromosome kinetochore (IEA); kinetochore (IDA); nucleus (IEA); spindle pole body (NAS)"	yes	het
YBR212W::chr2_4	NGR1	-0.259559	-0.00392862	RNA binding protein that negatively regulates growth rate; interacts with the 3' UTR of the mitochondrial porin (POR1) mRNA and enhances its degradation; overexpression impairs mitochondrial function; expressed in stationary phase	"RNA binding (IEA, IDA); nucleic acid binding (IEA); nucleotide binding (IEA); single-stranded DNA binding (IDA); translation regulator activity (IMP)"	mitochondrion organization and biogenesis (IMP); regulation of growth (IMP)	cytoplasm (IDA); cytoplasmic mRNA processing body (IDA); perinuclear region of cytoplasm (IDA)	no	hom
YBR213W::chr2_4	MET8	0.621716	0.0514082	"Bifunctional dehydrogenase and ferrochelatase, involved in the biosynthesis of siroheme, a prosthetic group used by sulfite reductase; required for sulfate assimilation and methionine biosynthesis"	"binding (IEA); catalytic activity (IEA); ferrochelatase activity (IDA); lyase activity (IEA); oxidoreductase activity (IEA); precorrin-2 dehydrogenase activity (IDA, IEA); sirohydrochlorin ferrochelatase activity (IEA)"	amino acid biosynthetic process (IEA); metabolic process (IEA); methionine biosynthetic process (IEA); oxidation reduction (IEA); porphyrin biosynthetic process (IEA); response to drug (IMP); siroheme biosynthetic process (IMP); sulfate assimilation (IMP)	cellular_component (ND)	no	hom
YBR214W::chr2_4	SDS24	-0.299046	-0.0245127	"One of two S. cerevisiae homologs (Sds23p and Sds24p) of the Schizosaccharomyces pombe Sds23 protein, which genetic studies have implicated in APC/cyclosome regulation; may play an indirect role in fluid-phase endocytosis"	molecular_function (ND)	endocytosis (IMP)	"cytoplasm (IDA, IEA)"	no	hom
YBR215W::chr2_4	HPC2	-0.0696194	-0.0201015	"Subunit of the HIR complex, a nucleosome assembly complex involved in regulation of histone gene transcription; mutants display synthetic defects with subunits of FACT, a complex that allows passage of RNA Pol II through nucleosomes"	DNA binding (IDA); nucleosome binding (IMP)	"DNA replication-independent nucleosome assembly (IDA); G1/S-specific transcription in mitotic cell cycle (IMP); RNA elongation from RNA polymerase II promoter (IGI); chromatin modification (IEA); regulation of transcription, DNA-dependent (IEA); transcription (IEA)"	"HIR complex (IDA, IPI); nucleus (IEA, IC)"	no	hom
YBR216C::chr2_4	YBP1	0.604202	0.114806	"Protein required for oxidation of specific cysteine residues of the transcription factor Yap1p, resulting in the nuclear localization of Yap1p in response to stress"	molecular_function (ND)	response to oxidative stress (IDA)	"cytoplasm (IDA, IEA)"	no	hom
YBR217W::chr2_4	ATG12	0.423532	-0.00456075	Conserved ubiquitin-like modifier involved in autophagy and the Cvt pathway; conjugated to Atg5p to form a complex involved in Atg8p lipidation; Atg12p-Atg5p also forms a complex with Atg16p that is required for autophagosome formation	APG8 ligase activity (IDA); protein tag (IPI)	CVT pathway (IMP); autophagic vacuole formation (IEA); autophagy (IEA); macroautophagy (IMP); protein transport (IEA); transport (IEA); ubiquitin cycle (IEA)	Atg12-Atg5-Atg16 complex (IDA); cytoplasm (IEA); membrane fraction (IDA)	no	hom
YBR218C::chr2_4	PYC2	-0.167504	-0.0199672	"Pyruvate carboxylase isoform, cytoplasmic enzyme that converts pyruvate to oxaloacetate; highly similar to isoform Pyc1p but differentially regulated; mutations in the human homolog are associated with lactic acidosis"	"ATP binding (IEA); biotin binding (IEA); carbamoyl-phosphate synthase activity (IEA); catalytic activity (IEA); ligase activity (IEA); nucleotide binding (IEA); pyruvate carboxylase activity (IMP, IEA, IDA); zinc ion binding (IEA)"	"NADPH regeneration (TAS); gluconeogenesis (IMP, IEA); metabolic process (IEA); nitrogen compound metabolic process (IEA)"	cytoplasm (IEA); cytosol (IDA)	no	hom
YBR219C::chr2_4	YBR219C	-0.620304	-0.053446	Putative protein of unknown function; YBR219C is not an essential gene	molecular_function (ND)	biological_process (ND)	cellular_component (ND); integral to membrane (IEA); membrane (IEA)	no	hom
YBR220C::chr2_4	YBR220C	-0.31191	-0.0200393	Putative protein of unknown function; YBR220C is not an essential gene	molecular_function (ND)	biological_process (ND); transport (IEA)	cellular_component (ND); integral to membrane (IEA); membrane (IEA)	no	hom
YBR221C::chr2_4	PDB1	-0.191862	-0.0158995	"E1 beta subunit of the pyruvate dehydrogenase (PDH) complex, which is an evolutionarily-conserved multi-protein complex found in mitochondria"	"catalytic activity (IEA); oxidoreductase activity (IEA); pyruvate dehydrogenase (acetyl-transferring) activity (IMP, IEA)"	glycolysis (IEA); metabolic process (IEA); oxidation reduction (IEA); pyruvate metabolic process (NAS)	"mitochondrial matrix (IEA); mitochondrial nucleoid (IDA); mitochondrial pyruvate dehydrogenase complex (TAS); mitochondrion (IDA, IEA, IMP)"	no	hom
YBR221W-A::chr00_20	YBR221W-A	-0.425101	-0.0342904	Putative protein of unknown function; identified by expression profiling and mass spectrometry	molecular_function (ND)	biological_process (ND)	cellular_component (ND)	no	hom
YBR222C::chr2_4	PCS60	-0.0209713	0.000712924	"Peroxisomal AMP-binding protein, localizes to both the peroxisomal peripheral membrane and matrix, expression is highly inducible by oleic acid, similar to E. coli long chain acyl-CoA synthetase"	AMP binding (ISS); catalytic activity (IEA); ligase activity (IEA)	biological_process (ND); metabolic process (IEA)	"cytoplasm (IDA); membrane (IEA); peroxisomal matrix (IDA, IEA); peroxisomal membrane (IEA, IDA); peroxisome (IEA)"	no	hom
YBR223C::chr2_4	TDP1	0.0250269	0.00354663	"Tyrosyl-DNA Phosphodiesterase I, hydrolyzes 3'-phosphotyrosyl bonds to generate 3'-phosphate DNA and tyrosine, involved in the repair of DNA lesions created by topoisomerase I"	hydrolase activity (IEA); phosphoric diester hydrolase activity (IEA); tyrosyl-DNA phosphodiesterase activity (IDA)	"DNA repair (IEA, IMP); response to DNA damage stimulus (IEA)"	"nucleus (IEA, IDA, IMP)"	no	hom
YBR224W::chr2_4	YBR224W	-0.172441	-0.00653703	"Dubious open reading frame unlikely to encode a protein, based on available experimental and comparative sequence data; partially overlaps the verified gene TDP1"				no	hom
YBR225W::chr2_4	YBR225W	-0.594166	-0.0679149	Putative protein of unknown function; non-essential gene identified in a screen for mutants affected in mannosylphophorylation of cell wall components	molecular_function (ND)	biological_process (ND)	cellular_component (ND)	no	hom
YBR226C::chr2_4	YBR226C	0.780325	0.0859713	"Dubious open reading frame unlikely to encode a protein, based on available experimental and comparative sequence data; partially overlaps the uncharacterized ORF YBR225W"				no	hom
YBR227C::chr2_4	MCX1	-0.800774	-0.111442	"Mitochondrial ATP-binding protein, possibly a mitochondrial chaperone with non-proteolytic function; similar to bacterial ClpX proteins"	"ATP binding (IEA, ISS); ATPase activity (IEA); nucleoside-triphosphatase activity (IEA); nucleotide binding (IEA); unfolded protein binding (TAS)"	biological_process (ND); protein transport (IEA)	"mitochondrial matrix (IEA, IDA); mitochondrion (IDA, IEA)"	no	hom
YBR228W::chr2_4	SLX1	0.221949	0.0334604	"Subunit of a complex, with Slx4p, that hydrolyzes 5' branches from duplex DNA in response to stalled or converging replication forks; function overlaps with that of Sgs1p-Top3p"	5'-flap endonuclease activity (IDA); endonuclease activity (IEA); hydrolase activity (IEA); nuclease activity (IEA)	"DNA repair (IEA); DNA-dependent DNA replication (IGI); response to DNA damage stimulus (IEA, IGI)"	"Slx1-Slx4 complex (IPI); intracellular (IEA); nucleus (IEA, IC)"	no	hom
YBR229C::chr2_4	ROT2	0.180971	0.0191167	"Glucosidase II catalytic subunit required for normal cell wall synthesis; mutations in rot2 suppress tor2 mutations, and are synthetically lethal with rot1 mutations"	"alpha-glucosidase activity (IDA); glucan 1,3-alpha-glucosidase activity (IEA); hydrolase activity (IEA); hydrolase activity, acting on glycosyl bonds (IEA); hydrolase activity, hydrolyzing O-glycosyl compounds (IEA)"	carbohydrate metabolic process (IEA); fungal-type cell wall biogenesis (IMP); metabolic process (IEA)	"alpha-glucosidase II complex (IPI); endoplasmic reticulum (IEA, ISS); endoplasmic reticulum lumen (IDA); mitochondrion (IDA)"	no	hom
YBR230C::chr2_4	OM14	1.67431	0.16379	Integral mitochondrial outer membrane protein; abundance is decreased in cells grown in glucose relative to other carbon sources; appears to contain 3 alpha-helical transmembrane segments; ORF encodes a 97-basepair intron	molecular_function (ND)	biological_process (ND)	"integral to membrane (IEA); integral to mitochondrial outer membrane (IDA); membrane (IEA); mitochondrial outer membrane (IEA); mitochondrion (IDA, IEA); outer membrane (IEA)"	no	hom
YBR230W-A::chr00_22	YBR230W-A			Putative protein of unknown function	molecular_function (ND)	biological_process (ND)	cellular_component (ND)	no	hom
YBR231C::chr2_4	SWC5	2.98157	0.220243	"Protein of unknown function, component of the SWR1 complex, which exchanges histone variant H2AZ (Htz1p) for chromatin-bound histone H2A"	molecular_function (ND)	"chromatin modification (IEA); chromatin remodeling (IDA, IGI, IPI); histone exchange (IMP); regulation of transcription, DNA-dependent (IEA); transcription (IEA)"	"SWR1 complex (IDA); nucleus (IEA, IDA)"	no	hom
YBR232C::chr00_8	YBR232C	1.9317	0.18554	"Dubious open reading frame unlikely to encode a protein, based on available experimental and comparative sequence data"				no	hom
YBR233W-A::chr00_20	DAD3	1.57906	0.151931	"Essential subunit of the Dam1 complex (aka DASH complex), couples kinetochores to the force produced by MT depolymerization thereby aiding in chromosome segregation; is transferred to the kinetochore prior to mitosis"	protein binding (IDA)	"cell cycle (IEA); cell division (IEA); chromosome segregation (IEA); mitosis (IEA, IMP); mitotic spindle organization and biogenesis in nucleus (IPI); regulation of microtubule polymerization or depolymerization (IPI, IDA)"	"DASH complex (IDA, IPI); chromosome, centromeric region (IEA); condensed chromosome kinetochore (IEA); kinetochore (IDA); microtubule (IEA); nucleus (IEA); spindle (IEA, IDA)"	yes	het
YBR233W::chr2_4	PBP2	0.781849	0.0683281	"RNA binding protein with similarity to mammalian heterogeneous nuclear RNP K protein, involved in the regulation of telomere position effect and telomere length"	RNA binding (IEA); molecular_function (ND)	biological_process (ND)	cytoplasm (IDA); nucleus (IEA); ribonucleoprotein complex (IEA)	no	hom
YBR234C::chr2_4	ARC40	3.60255	0.210321	"Subunit of the ARP2/3 complex, which is required for the motility and integrity of cortical actin patches"	actin binding (IEA); structural constituent of cytoskeleton (TAS)	actin filament organization (IMP); actin nucleation (IDA); mitochondrion inheritance (TAS)	Arp2/3 protein complex (IDA); cytoplasm (IEA); cytoskeleton (IEA)	yes	het
YBR235W::chr2_4	YBR235W	-0.0554456	-0.00192645	"Putative ion transporter, similar to mammalian electroneutral Na(+)-(K+)-C1- cotransporter family; YBR235W is not an essential gene"	ion transmembrane transporter activity (ISS)	biological_process (ND); transport (IEA)	cellular_component (ND); integral to membrane (IEA); membrane (IEA)	no	hom
YBR236C::chr2_4	ABD1	0.965066	0.100571	"Methyltransferase, catalyzes the transfer of a methyl group from S-adenosylmethionine to the GpppN terminus of capped mRNA"	"RNA binding (IEA); mRNA (guanine-N7-)-methyltransferase activity (ISS, IEA, IDA); methyltransferase activity (IEA); transferase activity (IEA)"	"mRNA capping (IDA, IEA); mRNA processing (IEA)"	"DNA-directed RNA polymerase II, holoenzyme (IPI); nucleus (IEA, IPI)"	yes	het
YBR237W::chr2_4	PRP5	0.175637	0.0221324	"RNA helicase in the DEAD-box family, necessary for prespliceosome formation, bridges U1 and U2 snRNPs and enables stable U2 snRNP association with intron RNA"	"ATP binding (IEA); ATP-dependent RNA helicase activity (TAS); ATP-dependent helicase activity (IEA); RNA splicing factor activity, transesterification mechanism (TAS); helicase activity (IEA); hydrolase activity (IEA); nucleic acid binding (IEA); nucleotide binding (IEA)"	RNA splicing (IEA); mRNA processing (IEA); nuclear mRNA branch site recognition (TAS)	nucleus (IEA); spliceosome (TAS)	yes	het
YBR238C::chr2_4	YBR238C	1.30053	0.126642	Mitochondrial membrane protein with similarity to Rmd9p; not required for respiratory growth but causes a synthetic respiratory defect in combination with rmd9 mutations; transcriptionally up-regulated by TOR; deletion increases life span	molecular_function (ND)	aerobic respiration (IGI); ribosome biogenesis and assembly (RCA)	"cytoplasm (IDA); integral to mitochondrial membrane (IDA); membrane (IEA); mitochondrial inner membrane (IEA); mitochondrion (IDA, IEA)"	no	hom
YBR239C::chr2_4	ERT1	-0.24686	-0.0250429	Putative protein of unknown function; green fluorescent protein (GFP)-fusion protein localizes to the cytoplasm and nucleus; plays a role in restricting Ty1 transposition	DNA binding (IEA); metal ion binding (IEA); molecular_function (ND); signal transducer activity (IEA); transcription factor activity (IEA); zinc ion binding (IEA)	"biological_process (ND); regulation of transcription, DNA-dependent (IEA); signal transduction (IEA); transcription (IEA)"	"cytoplasm (IDA); nucleus (IEA, IDA)"	no	hom
YBR240C::chr2_4	THI2	0.116953	0.00857686	"Zinc finger protein of the Zn(II)2Cys6 type, probable transcriptional activator of thiamine biosynthetic genes"	"DNA binding (IEA); metal ion binding (IEA); transcription activator activity (IMP, ISS); transcription factor activity (IEA); zinc ion binding (IEA)"	"positive regulation of transcription from RNA polymerase II promoter (IMP, ISS); regulation of transcription, DNA-dependent (IEA); thiamin biosynthetic process (TAS, IEA, IPI, IMP); transcription (IEA)"	"nucleus (IEA, IDA, IC)"	no	hom
YBR241C::chr2_4	YBR241C	0.119951	-0.00985389	"Putative transporter, member of the sugar porter family; green fluorescent protein (GFP)-fusion protein localizes to the vacuolar membrane; YBR241C is not an essential gene"	"substrate-specific transmembrane transporter activity (ISS, IEA); transporter activity (IEA)"	"transmembrane transport (IEA); transport (IEA, ISS)"	"fungal-type vacuole membrane (IDA); integral to membrane (IEA); membrane (IEA, ISS); vacuolar membrane (IEA); vacuole (IEA)"	no	hom
YBR242W::chr2_4	YBR242W	-0.188847	-0.022201	Putative protein of unknown function; green fluorescent protein (GFP)-fusion protein localizes to the cytoplasm and nucleus; YBR242W is not an essential gene	catalytic activity (IEA); molecular_function (ND)	biological_process (ND)	cytoplasm (IDA); nucleus (IDA)	no	hom
YBR243C::chr2_4	ALG7	1.82176	0.152734	"UDP-N-acetyl-glucosamine-1-P transferase, transfers Glc-Nac-P from UDP-GlcNac to Dol-P in the ER in the first step of the dolichol pathway of protein asparagine-linked glycosylation; inhibited by tunicamycin"	"UDP-N-acetylglucosamine-dolichyl-phosphate N-acetylglucosaminephosphotransferase activity (TAS, IEA); phospho-N-acetylmuramoyl-pentapeptide-transferase activity (IEA); transferase activity (IEA); transferase activity, transferring glycosyl groups (IEA)"	aerobic respiration (IMP); protein amino acid N-linked glycosylation (IMP)	"endoplasmic reticulum (IEA, IC); endoplasmic reticulum membrane (IEA); integral to membrane (IEA); membrane (IEA)"	yes	het
YBR244W::chr2_4	GPX2	0.0701441	0.0336881	Phospholipid hydroperoxide glutathione peroxidase induced by glucose starvation that protects cells from phospholipid hydroperoxides and nonphospholipid peroxides during oxidative stress	"glutathione peroxidase activity (IDA, ISS, IEA, IMP); oxidoreductase activity (IEA); peroxidase activity (IEA); phospholipid-hydroperoxide glutathione peroxidase activity (IDA, IMP)"	"oxidation reduction (IEA); response to oxidative stress (IMP, IEA)"	cytoplasm (IDA); nucleus (IDA)	no	hom
YBR245C::chr2_4	ISW1	1.24468	0.0942562	"Member of the imitation-switch (ISWI) class of ATP-dependent chromatin remodeling complexes; ATPase that forms a complex with Ioc2p and Ioc4p to regulate transcription elongation, and a complex with Ioc3p to repress transcription initiation"	"ATP binding (IEA); ATPase activity (ISS, TAS); DNA binding (IEA); helicase activity (IEA); hydrolase activity (IEA); nucleic acid binding (IEA); nucleosome binding (IEA); nucleotide binding (IEA)"	"ATP-dependent chromatin remodeling (IEA); RNA elongation (IDA, IMP); chromatin modification (IEA); chromatin remodeling (IMP, IGI, IPI); regulation of transcription, DNA-dependent (IEA); transcription (IEA)"	ISW1 complex (IPI); chromatin remodeling complex (IEA); nucleus (IEA)	no	hom
YBR246W::chr2_4	YBR246W	-1.03689	-0.125998	Putative protein of unknown function; deletion results in a weak carboxypeptidase Y missorting/secretion phenotype; YBR246W is not an essential gene	molecular_function (ND)	biological_process (ND)	cellular_component (ND)	no	hom
YBR247C::chr2_4	ENP1	-1.81424	-0.197288	"Protein associated with U3 and U14 snoRNAs, required for pre-rRNA processing and 40S ribosomal subunit synthesis; localized in the nucleus and concentrated in the nucleolus"	snoRNA binding (IDA)	"endonucleolytic cleavage in ITS1 to separate SSU-rRNA from 5.8S rRNA and LSU-rRNA from tricistronic rRNA transcript (SSU-rRNA, 5.8S rRNA, LSU-rRNA) (IMP); rRNA processing (IPI, IMP); ribosome biogenesis and assembly (IEA)"	"90S preribosome (IDA); cytoplasm (IDA); nucleolar preribosome, small subunit precursor (IDA); nucleolus (IDA); nucleus (IEA, IDA)"	yes	het
YBR248C::chr2_4	HIS7	-0.516674	-0.0415093	"Imidazole glycerol phosphate synthase (glutamine amidotransferase:cyclase), catalyzes the fifth and sixth steps of histidine biosynthesis and also produces 5-aminoimidazole-4-carboxamide ribotide (AICAR), a purine precursor"	"catalytic activity (IEA); imidazoleglycerol-phosphate synthase activity (TAS, IDA, IEA); lyase activity (IEA); transferase activity (IEA); transferase activity, transferring pentosyl groups (IEA)"	"amino acid biosynthetic process (IEA); glutamine metabolic process (IEA); histidine biosynthetic process (IEA, TAS); metabolic process (IEA); purine nucleoside monophosphate biosynthetic process (TAS); response to stress (IEA)"	cytoplasm (IEA); imidazoleglycerol-phosphate synthase complex (IEA); intracellular (TAS)	no	hom
YBR249C::chr2_4	ARO4	0.130125	0.0205518	"3-deoxy-D-arabino-heptulosonate-7-phosphate (DAHP) synthase, catalyzes the first step in aromatic amino acid biosynthesis and is feedback-inhibited by tyrosine or high concentrations of phenylalanine or tryptophan"	"3-deoxy-7-phosphoheptulonate synthase activity (IDA, IEA); catalytic activity (IEA); transferase activity (IEA)"	"amino acid biosynthetic process (IEA); aromatic amino acid family biosynthetic process (IEA, TAS); biosynthetic process (IEA); metabolic process (IEA); response to stress (IEA)"	cytoplasm (IDA); nucleus (IDA)	no	hom
YBR250W::chr2_4	SPO23	1.32013	0.140201	Protein of unknown function; associates with meiosis-specific protein Spo1p	molecular_function (ND)	"meiosis (IMP, IPI)"	cellular_component (ND)	no	hom
YBR251W::chr2_4	MRPS5	-0.0239601	0.00621232	Mitochondrial ribosomal protein of the small subunit	"RNA binding (IEA); structural constituent of ribosome (IEA, IDA)"	"translation (IEA, IDA)"	"intracellular (IEA); mitochondrial small ribosomal subunit (IDA); mitochondrion (IDA, IEA); ribonucleoprotein complex (IEA); ribosome (IEA)"	no	hom
YBR252W::chr2_4	DUT1	1.89327	0.146993	"dUTPase, catalyzes hydrolysis of dUTP to dUMP and PPi, thereby preventing incorporation of uracil into DNA during replication; critical for the maintenance of genetic stability"	"dUTP diphosphatase activity (IMP, IEA); hydrolase activity (IEA)"	dUTP metabolic process (IEA); nucleotide metabolic process (IEA); pyrimidine deoxyribonucleoside triphosphate catabolic process (IMP)	cytoplasm (IDA); nucleus (IDA)	yes	het
YBR253W::chr2_4	SRB6	0.115818	0.0218367	Subunit of the RNA polymerase II mediator complex; associates with core polymerase subunits to form the RNA polymerase II holoenzyme; essential for transcriptional regulation	RNA polymerase II transcription mediator activity (IDA); structural molecule activity (IMP)	"regulation of transcription, DNA-dependent (IEA); transcription (IEA); transcription from RNA polymerase II promoter (IDA)"	Srb-mediator complex (IDA); mediator complex (IDA); nucleus (IEA)	yes	het
YBR254C::chr2_4	TRS20	2.37572	0.452615	One of 10 subunits of the transport protein particle (TRAPP) complex of the cis-Golgi which mediates vesicle docking and fusion; mutations in the human homolog cause the spondyloepiphyseal dysplasia tarda (SEDL) disorder	Ras guanyl-nucleotide exchange factor activity (IDA)	"ER to Golgi vesicle-mediated transport (IMP, IEA); transport (IEA); vesicle-mediated transport (IEA)"	Golgi apparatus (IEA); TRAPP complex (IDA); endoplasmic reticulum (IEA); intracellular (IEA)	yes	het
YBR255W::chr2_4	MTC4	-0.425546	-0.040325	"Protein of unknown function, required for normal growth rate at 15 degrees C; green fluorescent protein (GFP)-fusion protein localizes to the cytoplasm in a punctate pattern; YBR255W is synthetically sick with cdc13-1"	molecular_function (ND)	biological_process (ND)	cytoplasm (IDA); integral to membrane (IEA); membrane (IEA)	no	hom
YBR256C::chr2_4	RIB5	0.970002	0.0919256	Riboflavin synthase; catalyzes the last step of the riboflavin biosynthesis pathway	"riboflavin synthase activity (IDA, ISS, IEA); transferase activity (IEA)"	"riboflavin biosynthetic process (IMP, IEA)"	soluble fraction (IDA)	yes	het
YBR257W::chr2_4	POP4	0.131297	0.0195049	"Subunit of both RNase MRP, which cleaves pre-rRNA, and nuclear RNase P, which cleaves tRNA precursors to generate mature 5' ends; binds to the RPR1 RNA subunit in RNase P"	"RNA binding (IEA); ribonuclease MRP activity (IMP, IDA); ribonuclease P activity (IMP, IDA); ribonuclease activity (IEA)"	"mRNA cleavage (IPI, IEA); rRNA processing (TAS, IEA, IMP); tRNA processing (TAS, IEA, IMP)"	"nucleolar ribonuclease P complex (IDA, IEA); nucleus (IEA); ribonuclease MRP complex (IDA, IEA); ribonuclease P complex (IEA)"	yes	het
YBR258C::chr2_4	SHG1	0.873475	0.0789217	"Subunit of the COMPASS (Set1C) complex, which methylates histone H3 on lysine 4 and is required in transcriptional silencing near telomeres"	histone lysine N-methyltransferase activity (H3-K4 specific) (IDA)	histone methylation (IDA)	"COMPASS complex (IPI); chromosome (IEA); nucleus (IEA, IDA)"	no	hom
YBR259W::chr2_4	YBR259W	-0.920951	-0.0640639	Putative protein of unknown function; YBR259W is not an essential gene	molecular_function (ND)	biological_process (ND)	cellular_component (ND)	no	hom
YBR260C::chr2_4	RGD1	-0.816129	-0.0417664	"GTPase-activating protein (RhoGAP) for Rho3p and Rho4p, possibly involved in control of actin cytoskeleton organization"	GTPase activator activity (IEA); Rho GTPase activator activity (IDA)	osmosensory signaling pathway (IGI); response to acid (IMP); signal transduction (IEA)	actin cortical patch (IDA); cellular bud (IDA); cytoplasm (IEA); intracellular (IEA)	no	hom
YBR261C::chr2_4	YBR261C	1.11311	0.117878	Putative S-adenosylmethionine-dependent methyltransferase of the seven beta-strand family; green fluorescent protein (GFP)-fusion protein localizes to the cytoplasm; YBR261C is not an essential gene	S-adenosylmethionine-dependent methyltransferase activity (ISS)	biological_process (ND)	"cytoplasm (IDA, IEA)"	no	hom
YBR262C::chr2_4	AIM5	0.56799	0.12512	Protein of unknown function; non-tagged protein is detected in purified mitochondria in high-throughput studies; null mutant displays decreased frequency of mitochondrial genome loss and reduced growth rate in minimal glycerol media	molecular_function (ND)	biological_process (ND)	mitochondrion (IDA)	no	hom
YBR263W::chr2_4	SHM1	-0.535738	-0.0672876	"Mitochondrial serine hydroxymethyltransferase, converts serine to glycine plus 5,10 methylenetetrahydrofolate; involved in generating precursors for purine, pyrimidine, amino acid, and lipid biosynthesis; reverse reaction generates serine"	"catalytic activity (IEA); glycine hydroxymethyltransferase activity (IEA, IMP); pyridoxal phosphate binding (IEA); transferase activity (IEA)"	"L-serine metabolic process (IEA); glycine metabolic process (IEA); one-carbon compound metabolic process (IGI, IEA, IMP); serine family amino acid biosynthetic process (IGI)"	"mitochondrion (IDA, IEA, IMP)"	no	hom
YBR264C::chr2_4	YPT10	0.413434	0.0406703	GTP binding protein that contains the PEST signal sequence specific for proteolytic enzymes; may be involved in vesicular transport; overexpression leads to accumulation of Golgi-like cisternae with budding vesicles	GTP binding (IEA); GTPase activity (ISS); guanyl nucleotide binding (IDA); nucleotide binding (IEA)	Golgi organization and biogenesis (IGI); protein transport (IEA); small GTPase mediated signal transduction (IEA); transport (IEA)	cytoplasm (IDA); membrane (IEA); plasma membrane (IEA)	no	hom
YBR265W::chr2_4	TSC10	2.0566	0.14066	"3-ketosphinganine reductase, catalyzes the second step in phytosphingosine synthesis, essential for growth in the absence of exogenous dihydrosphingosine or phytosphingosine, member of short chain dehydrogenase/reductase protein family"	"3-dehydrosphinganine reductase activity (IEA); binding (IEA); catalytic activity (IEA); oxidoreductase activity (IEA); oxidoreductase activity, acting on NADH or NADPH (IDA)"	"3-keto-sphinganine metabolic process (IDA); metabolic process (IEA); oxidation reduction (IEA); sphingolipid biosynthetic process (IMP, IDA, ISS)"	"cytoplasm (IDA); endoplasmic reticulum (IEA, IDA); endoplasmic reticulum membrane (IEA); integral to membrane (IEA); membrane (IEA); mitochondrial outer membrane (IDA)"	yes	het
YBR266C::chr2_4	SLM6	-1.15359	-0.428062	Protein with a potential role in actin cytoskeleton organization; gene exhibits synthetic genetic interaction with MSS4 encoding phosphatidylinositol 4-phosphate kinase				no	hom
YBR267W::chr2_4	REI1	-1.28907	-0.173588	"Cytoplasmic pre-60S factor; required for the correct recycling of shuttling factors Alb1, Arx1 and Tif6 at the end of the ribosomal large subunit biogenesis; involved in bud growth in the mitotic signaling network"	metal ion binding (IEA); molecular_function (ND); zinc ion binding (IEA)	"budding cell bud growth (IGI); mitotic cell cycle (IGI); nucleocytoplasmic transport (IMP); ribosomal large subunit biogenesis and assembly (IMP, IGI); ribosome biogenesis and assembly (RCA, IEA)"	"cytoplasm (IDA, IEA); cytosolic large ribosomal subunit (IDA); intracellular (IEA)"	no	hom
YBR268W::chr2_4	MRPL37	0.570259	0.209575	Mitochondrial ribosomal protein of the large subunit	structural constituent of ribosome (TAS)	sporulation (IEA); translation (TAS)	"mitochondrial large ribosomal subunit (TAS); mitochondrion (IDA, IEA); ribonucleoprotein complex (IEA); ribosome (IEA)"	no	hom
YBR269C::chr00_1	FMP21	0.303858	0.0471995	"Putative protein of unknown function; the authentic, non-tagged protein is detected in highly purified mitochondria in high-throughput studies"	molecular_function (ND)	biological_process (ND)	"mitochondrion (IDA, IEA)"	no	hom
YBR270C::chr00_16a	BIT2	0.592093	0.0411973	Hypothetical protein	molecular_function (ND)	biological_process (ND)	cellular_component (ND)	no	hom
YBR271W::chr00_1	YBR271W	0.530515	0.126675	Putative S-adenosylmethionine-dependent methyltransferase of the seven beta-strand family; green fluorescent protein (GFP)-fusion protein localizes to the cytoplasm; YBR271W is not as essential gene	S-adenosylmethionine-dependent methyltransferase activity (ISS)	ribosome biogenesis and assembly (RCA)	cytoplasm (IDA)	no	hom
YBR272C::chr00_16a	HSM3	-0.0982214	-0.0059744	"Protein of unknown function, involved in DNA mismatch repair during slow growth; has weak similarity to Msh1p"	molecular_function (ND)	DNA repair (IEA); mismatch repair (IMP); response to DNA damage stimulus (IEA)	"cytoplasm (IDA, IEA)"	no	hom
YBR273C::chr00_1	UBX7	0.545223	0.0447522	UBX (ubiquitin regulatory X) domain-containing protein that interacts with Cdc48p	molecular_function (ND)	sporulation (IMP); ubiquitin cycle (IEA); ubiquitin-dependent protein catabolic process (IMP)	"endoplasmic reticulum (IEA, IDA); nuclear envelope (IDA)"	no	hom
YBR274W::chr00_1	CHK1			"Serine/threonine kinase and DNA damage checkpoint effector, mediates cell cycle arrest via phosphorylation of Pds1p; phosphorylated by checkpoint signal transducer Mec1p; homolog of S. pombe and mammalian Chk1 checkpoint kinase"	"ATP binding (IEA); kinase activity (IEA); nucleotide binding (IEA); protein kinase activity (IEA); protein serine/threonine kinase activity (ISS, IEA, IDA); transferase activity (IEA)"	"DNA damage checkpoint (IMP); cell cycle (IEA); protein amino acid phosphorylation (ISS, IEA, IDA); response to DNA damage stimulus (IEA)"	"nucleus (IEA, IPI)"	no	hom
YBR274W::chr00_23	CHK1	-1.31628	-0.0882713	"Serine/threonine kinase and DNA damage checkpoint effector, mediates cell cycle arrest via phosphorylation of Pds1p; phosphorylated by checkpoint signal transducer Mec1p; homolog of S. pombe and mammalian Chk1 checkpoint kinase"	"ATP binding (IEA); kinase activity (IEA); nucleotide binding (IEA); protein kinase activity (IEA); protein serine/threonine kinase activity (ISS, IEA, IDA); transferase activity (IEA)"	"DNA damage checkpoint (IMP); cell cycle (IEA); protein amino acid phosphorylation (ISS, IEA, IDA); response to DNA damage stimulus (IEA)"	"nucleus (IEA, IPI)"	no	hom
YBR275C::chr00_16a	RIF1	0.88283	0.0439501	Protein that binds to the Rap1p C-terminus and acts synergistically with Rif2p to help control telomere length and establish telomeric silencing; deletion results in telomere elongation	"protein binding (IPI, IGI); telomeric DNA binding (IDA, IPI)"	cell cycle (IEA); chromatin silencing at telomere (IMP); telomere maintenance (IMP); telomere maintenance via telomerase (IMP)	"chromosome (IEA); chromosome, telomeric region (IEA); nuclear telomere cap complex (IDA); nucleus (IEA)"	no	hom
YBR276C::chr00_16a	PPS1	-0.416888	-0.0369009	"Protein phosphatase with specificity for serine, threonine, and tyrosine residues; has a role in the DNA synthesis phase of the cell cycle"	"hydrolase activity (IEA); phosphatase activity (IEA); phosphoprotein phosphatase activity (IEA); protein tyrosine phosphatase activity (IEA); protein tyrosine/serine/threonine phosphatase activity (IEA); protein tyrosine/threonine phosphatase activity (IDA, ISS)"	"cell cycle (IEA); dephosphorylation (IEA); protein amino acid dephosphorylation (IDA, IEA); regulation of S phase of mitotic cell cycle (IGI, IMP)"	cellular_component (ND)	no	hom
YBR277C::chr00_1	YBR277C	-2.996	-0.730448	"Dubious open reading frame unlikely to encode a protein, based on available experimental and comparative sequence data; partially overlaps the verified gene YBR278W"				no	hom
YBR278W::chr00_1	DPB3	-1.69635	-0.617505	"Third-largest subunit of DNA polymerase II (DNA polymerase epsilon), required to maintain fidelity of chromosomal replication and also for inheritance of telomeric silencing; mRNA abundance peaks at the G1/S boundary of the cell cycle"	"DNA binding (IEA); DNA-directed DNA polymerase activity (IEA, TAS); nucleotidyltransferase activity (IEA); transferase activity (IEA)"	DNA replication (IEA); chromatin silencing at telomere (IMP); lagging strand elongation (TAS); leading strand elongation (TAS); mismatch repair (TAS); nucleotide-excision repair (TAS)	epsilon DNA polymerase complex (IDA); nucleus (IEA); replication fork (TAS)	no	hom
YBR279W::chr00_1	PAF1	-1.1067	-0.358778	RNAP II-associated protein; defines large complex biochemically and functionally distinct from the Srb-Mediator form of Pol II holoenzyme; required for full expression of a subset of cell cycle-regulated genes; homolog of human PD2/hPAF1	RNA polymerase II transcription elongation factor activity (IPI)	"DNA recombination (IMP); RNA elongation from RNA polymerase II promoter (IPI); histone methylation (IMP); negative regulation of transposition, RNA-mediated (IMP); regulation of transcription, DNA-dependent (IEA); telomere maintenance (IMP); transcription (IEA)"	"Cdc73/Paf1 complex (IPI, TAS); nucleus (IEA, IDA); transcription elongation factor complex (IPI)"	no	hom
YBR280C::chr00_16a	SAF1	-0.268322	-0.035885	F-Box protein involved in proteasome-dependent degradation of Aah1p during entry of cells into quiescence; interacts with Skp1	"ubiquitin-protein ligase activity (IMP, ISS)"	"SCF-dependent proteasomal ubiquitin-dependent protein catabolic process (IMP, ISS); ubiquitin cycle (IEA)"	"SCF ubiquitin ligase complex (IMP, ISS, IPI)"	no	hom
YBR281C::chr00_1	DUG2	3.35612	0.475228	Probable di- and tri-peptidase; forms a complex with Dug1p and Dug3p to degrade glutathione (GSH) and other peptides containing a gamma-glu-X bond in an alternative pathway to GSH degradation by gamma-glutamyl transpeptidase (Ecm38p)	X-His dipeptidase activity (ISS); hydrolase activity (IEA); metallopeptidase activity (IEA); protein dimerization activity (IEA)	glutathione catabolic process (IMP); proteolysis (IEA)	cytoplasm (IDA); nucleus (IDA)	no	hom
YBR282W::chr00_1	MRPL27	0.5439	0.229612	Mitochondrial ribosomal protein of the large subunit	structural constituent of ribosome (TAS)	translation (TAS)	"mitochondrial large ribosomal subunit (TAS, IPI); mitochondrion (IDA, IEA); ribonucleoprotein complex (IEA); ribosome (IEA)"	no	hom
YBR283C::chr00_1	SSH1			Subunit of the Ssh1 translocon complex; Sec61p homolog involved in co-translational pathway of protein translocation; not essential	P-P-bond-hydrolysis-driven protein transmembrane transporter activity (IEA); protein transporter activity (TAS)	cotranslational protein targeting to membrane (TAS); intracellular protein transport across a membrane (IEA); protein transport (IEA); telomere maintenance (IMP); transport (IEA)	"endoplasmic reticulum (IEA); endoplasmic reticulum membrane (IEA, IDA); integral to membrane (IEA); membrane (IEA); nuclear envelope-endoplasmic reticulum network (IDA); translocon complex (TAS)"	no	hom
YBR284W::chr00_1	YBR284W	-0.489386	-0.0586231	Putative protein of unknown function; YBR284W is not an essential gene; null mutant exhibits decreased resistance to rapamycin and wortmannin	deaminase activity (IEA); hydrolase activity (IEA); molecular_function (ND)	purine ribonucleoside monophosphate biosynthetic process (IEA); telomere maintenance (IMP)	cellular_component (ND); integral to membrane (IEA); membrane (IEA)	no	hom
YBR285W::chr00_1	YBR285W	1.51955	0.203597	Putative protein of unknown function; YBR285W is not an essential gene and deletion of YBR285W leads to poor growth on glucose-minimal medium at 15C	molecular_function (ND)	biological_process (ND)	cellular_component (ND)	no	hom
YBR286W::chr00_1	APE3	0.883293	0.126698	"Vacuolar aminopeptidase Y, processed to mature form by Prb1p"	"aminopeptidase activity (IEA, IMP, IDA); hydrolase activity (IEA); metallopeptidase activity (IEA); peptidase activity (IEA); zinc ion binding (IEA)"	proteolysis (IEA); telomere maintenance (IMP); vacuolar protein catabolic process (IDA)	fungal-type vacuole (IDA); vacuole (IEA)	no	hom
YBR287W::chr00_16a	YBR287W	-0.448401	-0.0161058	Protein of unknown function; green fluorescent protein (GFP)-fusion protein localizes to the ER; YBR287W is not an essential gene	molecular_function (ND)	biological_process (ND); transport (IEA)	endoplasmic reticulum (IDA); integral to membrane (IEA); membrane (IEA)	no	hom
YBR288C::chr00_16a	APM3	0.0380206	-0.00219563	Mu3-like subunit of the clathrin associated protein complex (AP-3); functions in transport of alkaline phosphatase to the vacuole via the alternate pathway	molecular_function (ND)	"Golgi to vacuole transport (IMP); intracellular protein transport (IEA); protein transport (IEA); transport (IEA); vesicle-mediated transport (IEA, TAS)"	AP-3 adaptor complex (ISS); Golgi apparatus (IEA); clathrin adaptor complex (IEA); cytoplasmic vesicle (IEA); cytoplasmic vesicle membrane (IEA); membrane (IEA)	no	hom
YBR289W::chr00_16a	SNF5			Subunit of the SWI/SNF chromatin remodeling complex involved in transcriptional regulation; functions interdependently in transcriptional activation with Snf2p and Snf6p	general RNA polymerase II transcription factor activity (TAS)	"ATP-dependent chromatin remodeling (IDA); chromatin remodeling (IEA); double-strand break repair (IMP); positive regulation of transcription, DNA-dependent (IDA, IMP); regulation of transcription, DNA-dependent (IEA); transcription (IEA)"	"SWI/SNF complex (IDA, IMP); nuclear chromosome (IEA); nucleus (IEA, IDA)"	no	hom
YBR290W::chr00_1	BSD2	-0.188723	-0.0170663	"Heavy metal ion homeostasis protein, facilitates trafficking of Smf1p and Smf2p metal transporters to the vacuole where they are degraded, controls metal ion transport, prevents metal hyperaccumulation, functions in copper detoxification"	protein binding (IDA)	metal ion transport (IMP); protein targeting to vacuole (IMP); ubiquitin-dependent protein catabolic process (IMP)	endoplasmic reticulum (IDA); fungal-type vacuole membrane (IDA); integral to membrane (IEA); membrane (IEA)	no	hom
YBR291C::chr00_1	CTP1	0.271526	0.0451342	"Mitochondrial inner membrane citrate transporter, member of the mitochondrial carrier family"	binding (IEA); tricarboxylate secondary active transmembrane transporter activity (IDA)	"mitochondrial citrate transport (IDA, ISS); transport (IEA)"	"integral to membrane (IEA); membrane (IEA); mitochondrial inner membrane (IEA, ISS); mitochondrion (IDA, IEA)"	no	hom
YBR292C::chr00_1	YBR292C	-0.695416	-0.123309	"Dubious open reading frame unlikely to encode a protein, based on available experimental and comparative sequence data; YBR292C is not an essential gene"				no	hom
YBR293W::chr00_1	VBA2	0.898212	0.197477	Permease of basic amino acids in the vacuolar membrane	"basic amino acid transmembrane transporter activity (IDA, IMP); multidrug transporter activity (ISS); transporter activity (IEA)"	basic amino acid transport (IMP); transport (IEA)	fungal-type vacuole membrane (IDA); integral to membrane (IEA); membrane (IEA); vacuolar membrane (IEA); vacuole (IEA)	no	hom
YBR294W::chr00_16a	SUL1	-0.889514	-0.0513147	"High affinity sulfate permease; sulfate uptake is mediated by specific sulfate transporters Sul1p and Sul2p, which control the concentration of endogenous activated sulfate intermediates"	"secondary active sulfate transmembrane transporter activity (IEA); sulfate transmembrane transporter activity (IGI, IMP); transporter activity (IEA)"	"sulfate transport (IGI, IMP, IEA); transport (IEA)"	"integral to membrane (IEA); membrane (IEA); plasma membrane (IMP, ISS)"	no	hom
YBR295W::chr00_1	PCA1	0.446936	0.0812552	Cadmium transporting P-type ATPase; may also have a role in copper and iron homeostasis; S288C and most other lab strains contain a G970R mutation which eliminates normal cadmium transport function	"ATP binding (IEA); ATPase activity, coupled to transmembrane movement of ions, phosphorylative mechanism (ISS, IEA); cadmium-exporting ATPase activity (IMP); catalytic activity (IEA); copper ion binding (IEA, IMP); copper ion transmembrane transporter activity (IEA); copper-exporting ATPase activity (IEA); copper-transporting ATPase activity (IMP); hydrolase activity (IEA); hydrolase activity, acting on acid anhydrides, catalyzing transmembrane movement of substances (IEA); magnesium ion binding (IEA); metal ion binding (IEA); metal ion transmembrane transporter activity (IEA); nucleotide binding (IEA)"	"cadmium ion transport (IGI, IMP); cellular iron ion homeostasis (IEP); cellular metal ion homeostasis (IMP); copper ion transport (IEA); ion transport (IEA); metabolic process (IEA); metal ion transport (IEA); transport (IEA)"	integral to membrane (IEA); membrane (IEA); plasma membrane (IDA)	no	hom
YBR296C-A::chr00_20	YBR296C-A	0.16624	0.0336402	"Putative protein of unknown function; identified by gene-trapping, microarray-based expression analysis, and genome-wide homology searching"	molecular_function (ND)	biological_process (ND)	cellular_component (ND)	no	hom
YBR296C::chr00_1	PHO89	1.22559	0.182411	"Na+/Pi cotransporter, active in early growth phase; similar to phosphate transporters of Neurospora crassa; transcription regulated by inorganic phosphate concentrations and Pho4p"	"inorganic phosphate transmembrane transporter activity (IEA); sodium:inorganic phosphate symporter activity (IMP, ISS); symporter activity (IEA)"	"phosphate transport (IMP, IEA); transport (IEA)"	"integral to membrane (IEA); membrane (IEA); plasma membrane (IMP, ISS)"	no	hom
YBR297W::chr00_1	MAL33	0.406954	0.165379	"MAL-activator protein, part of complex locus MAL3; nonfunctional in genomic reference strain S288C"	"DNA binding (IEA); metal ion binding (IEA); transcription factor activity (IEA, ISS); zinc ion binding (IEA)"	"carbohydrate metabolic process (ISS); maltose metabolic process (IEA); regulation of transcription, DNA-dependent (IEA, ISS); transcription (IEA)"	"nucleus (IEA, ISS)"	no	hom
YBR298C::chr00_1	MAL31	0.923906	0.216703	"Maltose permease, high-affinity maltose transporter (alpha-glucoside transporter); encoded in the MAL3 complex locus; member of the 12 transmembrane domain superfamily of sugar transporters; functional in genomic reference strain S288C"	alpha-glucoside:hydrogen symporter activity (ISS); substrate-specific transmembrane transporter activity (IEA); sugar:hydrogen symporter activity (IEA); transporter activity (IEA)	alpha-glucoside transport (ISS); carbohydrate transport (IEA); maltose metabolic process (IEA); transmembrane transport (IEA); transport (IEA)	integral to membrane (IEA); membrane (IEA); membrane fraction (ISS)	no	hom
YBR299W::chr00_17a	MAL32	-1.04161	-0.0806213	"Maltase (alpha-D-glucosidase), inducible protein involved in maltose catabolism; encoded in the MAL3 complex locus; functional in genomic reference strain S288C"	"alpha-glucosidase activity (ISS, IEA); catalytic activity (IEA); cation binding (IEA); hydrolase activity (IEA); hydrolase activity, acting on glycosyl bonds (IEA)"	carbohydrate metabolic process (IEA); maltose catabolic process (ISS); maltose metabolic process (IEA); metabolic process (IEA)	cellular_component (ND)	no	hom
YBR300C::chr00_1	YBR300C	-1.30717	-0.0634239	"Dubious open reading frame unlikely to encode a protein, based on available experimental and comparative sequence data; partially overlaps the verified gene YBR301W; YBR300C is not an essential gene"				no	hom
YBR301W::chr00_16a	DAN3	-0.495479	-0.0264081	"Cell wall mannoprotein with similarity to Tir1p, Tir2p, Tir3p, and Tir4p; expressed under anaerobic conditions, completely repressed during aerobic growth"	molecular_function (ND)	biological_process (ND); cell wall organization and biogenesis (IEA); response to stress (IEA)	cell wall (IEA); extracellular region (IEA); fungal-type cell wall (ISS)	no	hom
YCL001W-A::chr00_1	YCL001W-A	1.2844	0.482264	Putative protein of unknown function; YCL001W-A is not an essential gene	molecular_function (ND)	biological_process (ND); translation (IEA)	cellular_component (ND); nucleus (IEA)	no	hom
YCL001W-B::chr00_20	YCL001W-B	0.590626	0.160892	Putative protein of unknown function; identified by homology	molecular_function (ND)	biological_process (ND); translation (IEA)	cellular_component (ND); nucleus (IEA)	no	hom
YCL001W::chr3_1	RER1	-0.932261	-0.0868138	"Protein involved in retention of membrane proteins, including Sec12p, in the ER; localized to Golgi; functions as a retrieval receptor in returning membrane proteins to the ER"	molecular_function (ND)	"ER to Golgi vesicle-mediated transport (IPI); protein retention in ER lumen (IMP); retrograde vesicle-mediated transport, Golgi to ER (IDA, IMP)"	"COPI-coated vesicle (IDA, IMP); ER to Golgi transport vesicle (IDA); Golgi apparatus (IEA); Golgi membrane (IEA); integral to membrane (IEA); membrane (IEA)"	no	hom
YCL002C::chr00_22	YCL002C			Putative protein of unknown function; YCL002C is not an essential gene	molecular_function (ND)	biological_process (ND)	cellular_component (ND); integral to membrane (IEA); membrane (IEA)	no	hom
YCL002C::chr3_1	YCL002C	0.204989	0.0215544	Putative protein of unknown function; YCL002C is not an essential gene	molecular_function (ND)	biological_process (ND)	cellular_component (ND); integral to membrane (IEA); membrane (IEA)	no	hom
YCL003W::chr3_1	YCL003W	-1.40359	-0.16378	"Merged open reading frame, does not encode a discrete protein; YCL003W was originally annotated as an independent ORF, but as a result of a sequence change, it was merged with an adjacent ORF into a single reading frame, designated YCL004w"				yes	het
YCL004W::chr3_1	PGS1	-1.3018	-0.15931	"Phosphatidylglycerolphosphate synthase, catalyzes the synthesis of phosphatidylglycerolphosphate from CDP-diacylglycerol and sn-glycerol 3-phosphate in the first committed and rate-limiting step of cardiolipin biosynthesis"	"ATP binding (IEA); CDP-diacylglycerol-glycerol-3-phosphate 3-phosphatidyltransferase activity (IMP, IEA); catalytic activity (IEA); nucleotide binding (IEA); phosphotransferase activity, for other substituted phosphate groups (IEA); transferase activity (IEA)"	"metabolic process (IEA); phospholipid biosynthetic process (IEA, IMP)"	"mitochondrion (IDA, IEA)"	yes	het
YCL005W-A::chr00_23	VMA9	1.02319	0.525509	Vacuolar H+ ATPase subunit e of the V-ATPase V0 subcomplex; essential for vacuolar acidification; interacts with the V-ATPase assembly factor Vma21p in the ER; involved in V0 biogenesis	"ATPase activity, coupled to transmembrane movement of ions (IMP); hydrogen ion transmembrane transporter activity (IEA); hydrolase activity (IEA); metal ion binding (IEA)"	"ATP biosynthetic process (IEA); cell wall mannoprotein biosynthetic process (IMP); ion transport (IEA); protein complex assembly (IMP, IPI); proton transport (IEA); transport (IEA); vacuolar acidification (IMP)"	"integral to membrane (IEA); membrane (IEA); vacuolar membrane (IEA, IMP); vacuolar proton-transporting V-type ATPase, V0 domain (IMP); vacuole (IEA)"	no	hom
YCL005W::chr3_1	LDB16	0.142283	0.0169363	Protein of unknown function; null mutants have decreased net negative cell surface charge; GFP-fusion protein expression is induced in response to the DNA-damaging agent MMS; native protein is detected in purified mitochondria	molecular_function (ND)	biological_process (ND)	"integral to membrane (IEA); lipid particle (IDA, IEA); membrane (IEA); mitochondrion (IDA); monolayer-surrounded lipid storage body (IEA)"	no	hom
YCL006C::chr00_12/chr3_1	YCL006C	0.000921775	0.00249197	"Deleted ORF, does not encode a protein; this ORF was removed when a sequence update created a stop codon after residue 23"				no	
YCL007C::chr3_1	YCL007C			"Dubious ORF unlikely to encode a protein; overlaps verified ORF YCL005W-A; mutations in YCL007C were thought to confer sensitivity to calcofluor white, but this phenotype was later shown to be due to the defect in YCL005W-A"				no	hom
YCL008C::chr3_1	STP22	-1.04103	-0.178943	"Component of the ESCRT-I complex, which is involved in ubiquitin-dependent sorting of proteins into the endosome; homologous to the mouse and human Tsg101 tumor susceptibility gene; mutants exhibit a Class E Vps phenotype"	protein binding (IDA); small conjugating protein ligase activity (IEA)	"post-translational protein modification (IEA); protein modification process (IEA); protein targeting to membrane (IMP, IPI); protein targeting to vacuole (IMP, IPI); protein transport (IEA); regulation of protein metabolic process (IEA); telomere maintenance (IMP); transport (IEA); ubiquitin cycle (IEA); ubiquitin-dependent protein catabolic process via the multivesicular body pathway (IC)"	"ESCRT I complex (IDA, IPI); cytoplasm (IEA); endosome (IEA, IDA, IPI)"	no	hom
YCL009C::chr3_1	ILV6	1.15392	0.145139	"Regulatory subunit of acetolactate synthase, which catalyzes the first step of branched-chain amino acid biosynthesis; enhances activity of the Ilv2p catalytic subunit, localizes to mitochondria"	"acetolactate synthase activity (IDA, IEA); amino acid binding (IEA); enzyme regulator activity (IDA)"	"amino acid biosynthetic process (IEA); branched chain family amino acid biosynthetic process (IDA, ISS, IEA); metabolic process (IEA)"	"acetolactate synthase complex (IDA); mitochondrial nucleoid (IDA); mitochondrion (IDA, IEA)"	no	hom
YCL010C::chr3_1	SGF29	-1.04677	-0.166212	SaGa associated Factor 29kDa; Probable 29kKDa Subunit of SAGA histone acetyltransferase complex	molecular_function (ND)	"histone acetylation (IPI); regulation of transcription, DNA-dependent (IEA); transcription (IEA)"	SAGA complex (IDA); nucleus (IEA)	no	hom
YCL011C::chr3_1	GBP2	1.10721	0.109007	"Poly(A+) RNA-binding protein, involved in the export of mRNAs from the nucleus to the cytoplasm; similar to Hrb1p and Npl3p; also binds single-stranded telomeric repeat sequence in vitro"	"DNA binding (IEA); RNA binding (IEA, IDA); nucleic acid binding (IEA); nucleotide binding (IEA); telomeric DNA binding (IPI, IMP)"	"poly(A)+ mRNA export from nucleus (IGI, IPI); telomere maintenance (IMP, IDA, IGI)"	"chromosome (IEA); chromosome, telomeric region (IEA); nucleus (IEA, IDA, IPI)"	no	hom
YCL012C::chr00_22	YCL012C	0.387409	0.0426445	"Putative protein of unknown function; orthologs are present in S. bayanus, S. paradoxus and Ashbya gossypii; YCL012C is not an essential gene"	molecular_function (TAS)	biological_process (TAS)	cellular_component (TAS)	no	hom
YCL012W::chr3_1	YCL012W	2.64025	0.222445	"Merged open reading frame, does not encode a discrete protein; YCL012W was originally annotated as an independent ORF, but as a result of a sequence change, it was merged with an adjacent ORF into a single reading frame, designated YCL014W"				no	hom
YCL013W::chr3_1	YCL013W	1.4391	0.0822915	Deleted ORF; originally included in genome annotation but deleted due to sequence correction				no	hom
YCL014W::chr00_22	BUD3	-1.23023	-0.117869	Protein involved in bud-site selection and required for axial budding pattern; localizes with septins to bud neck in mitosis and may constitute an axial landmark for next round of budding	Rho guanyl-nucleotide exchange factor activity (IEA); molecular_function (ND)	"axial cellular bud site selection (TAS); cell cycle (IEA); cellular bud site selection (TAS); cytokinesis (IMP, TAS); regulation of Rho protein signal transduction (IEA)"	cellular bud neck (IDA); cellular bud neck contractile ring (TAS); intracellular (IEA)	no	hom
YCL014W::chr3_1	BUD3	0.73104	0.0930353	Protein involved in bud-site selection and required for axial budding pattern; localizes with septins to bud neck in mitosis and may constitute an axial landmark for next round of budding	Rho guanyl-nucleotide exchange factor activity (IEA); molecular_function (ND)	"axial cellular bud site selection (TAS); cell cycle (IEA); cellular bud site selection (TAS); cytokinesis (IMP, TAS); regulation of Rho protein signal transduction (IEA)"	cellular bud neck (IDA); cellular bud neck contractile ring (TAS); intracellular (IEA)	no	hom
YCL016C::chr3_1	DCC1	1.89052	0.675897	"Subunit of a complex with Ctf8p and Ctf18p that shares some components with Replication Factor C, required for sister chromatid cohesion and telomere length maintenance"	molecular_function (ND)	DNA replication (IEA); mitotic sister chromatid cohesion (IMP); response to DNA damage stimulus (IMP); telomere maintenance (IMP)	Ctf18 RFC-like complex (IPI)	no	hom
YCL017C::chr3_1	NFS1	8.53333	1.15386	Cysteine desulfurase involved in iron-sulfur cluster (Fe/S) biogenesis; required for the post-transcriptional thio-modification of mitochondrial and cytoplasmic tRNAs; essential protein located predominantly in mitochondria	"catalytic activity (IEA); cystathionine gamma-lyase activity (ISS); cysteine desulfurase activity (IDA, IEA); pyridoxal phosphate binding (IEA); tRNA sulfurtransferase activity (IMP); transferase activity (IEA)"	"cellular iron ion homeostasis (IMP); cysteine metabolic process (IEA); iron-sulfur cluster assembly (TAS, ISS, IDA); metabolic process (IEA); tRNA processing (IEA); tRNA thio-modification (IMP)"	"mitochondrion (IDA, IEA); nucleus (IMP, ISS)"	yes	het
YCL021W-A::chr00_21	YCL021W-A	0.114795	0.0142604	Putative protein of unknown function	molecular_function (ND)	biological_process (ND)	cellular_component (ND); integral to membrane (IEA); membrane (IEA)	no	hom
YCL022C::chr00_12	YCL022C	-0.961223	-0.0566669	"Dubious open reading frame unlikely to encode a protein, based on available experimental and comparative sequence data; completely overlaps verified gene KCC4/YCL024W"				no	hom
YCL023C::chr00_12/chr3_1	YCL023C	-0.0983662	-0.010422	"Dubious open reading frame unlikely to encode a protein, based on available experimental and comparative sequence data; partially overlaps verified ORF KCC4"				no	
YCL024W::chr3_1	KCC4	0.674693	0.0609838	"Protein kinase of the bud neck involved in the septin checkpoint, associates with septin proteins, negatively regulates Swe1p by phosphorylation, shows structural homology to bud neck kinases Gin4p and Hsl1p"	"ATP binding (IEA); kinase activity (IEA); nucleotide binding (IEA); protein kinase activity (IEA, ISS); protein serine/threonine kinase activity (IEA); transferase activity (IEA)"	"axial cellular bud site selection (TAS); budding cell bud growth (IGI, IMP); cell cycle (IEA); cell division (IEA); protein amino acid phosphorylation (ISS, IEA); regulation of cell shape (IEA); septin checkpoint (IGI, IMP); septin ring assembly (IGI, IMP)"	"cellular bud neck (IDA, IEA)"	no	hom
YCL025C::chr3_1	AGP1	2.98401	0.169004	"Low-affinity amino acid permease with broad substrate range, involved in uptake of asparagine, glutamine, and other amino acids; expression is regulated by the SPS plasma membrane amino acid sensor system (Ssy1p-Ptr3p-Ssy5p)"	L-proline transmembrane transporter activity (IGI); amino acid transmembrane transporter activity (IDA)	"amino acid transport (IEA, IDA); transport (IEA)"	"integral to membrane (IEA); membrane (IEA); plasma membrane (IEA, ISS)"	no	hom
YCL026C-A::chr00_16a	FRM2	-0.640666	-0.0738882	"Protein of unknown function, involved in the integration of lipid signaling pathways with cellular homeostasis; similar to bacterial nitroreductases"	NAD(P)H nitroreductase activity (ISS); oxidoreductase activity (IEA)	fatty acid metabolic process (IEA); lipid metabolic process (IEA); negative regulation of fatty acid metabolic process (IMP); response to toxin (IEP)	"cytoplasm (IDA, IEA); nucleus (IEA, IDA)"	no	hom
YCL026C-B::chr00_21	HBN1	-0.713247	-0.0710128	Putative protein of unknown function; similar to bacterial nitroreductases; green fluorescent protein (GFP)-fusion protein localizes to the cytoplasm and nucleus	NAD(P)H nitroreductase activity (ISS); oxidoreductase activity (IEA)	biological_process (ND)	"cytoplasm (IDA, IEA); nucleus (IEA, IDA)"	no	hom
YCL026C::chr3_1	YCL026C	0.751244	0.0953458	"Deleted ORF, does not encode a protein; included in the original annotation of Chromosome III but later deleted due to sequence corrections"				no	hom
YCL027W::chr3_1	FUS1	1.09028	0.0994385	"Membrane protein localized to the shmoo tip, required for cell fusion; expression regulated by mating pheromone; proposed to coordinate signaling, fusion, and polarization events required for fusion; potential Cdc28p substrate"	molecular_function (ND)	conjugation with cellular fusion (IMP); regulation of termination of mating projection growth (IMP)	integral to membrane (IEA); mating projection tip (IDA); membrane (IEA); plasma membrane (IDA)	no	hom
YCL028W::chr3_1	RNQ1	-1.55696	-0.154534	"[PIN(+)] prion, an infectious protein conformation that is generally an ordered protein aggregate"	molecular_function (ND)	biological_process (ND)	cytoplasm (IEA); cytosol (IDA); nucleus (IEA)	no	hom
YCL029C::chr3_1	BIK1	-1.38403	-0.263152	"Microtubule-associated protein, component of the interface between microtubules and kinetochore, involved in sister chromatid separation; essential in polyploid cells but not in haploid or diploid cells; ortholog of mammalian CLIP-170"	microtubule binding (IGI)	cell cycle (IEA); cell division (IEA); karyogamy during conjugation with cellular fusion (IMP); mitosis (IEA); mitotic anaphase B (TAS); mitotic spindle elongation (IGI); mitotic spindle organization and biogenesis in nucleus (TAS)	"cell cortex (IDA); condensed nuclear chromosome kinetochore (IDA); cytoplasm (IEA); cytoskeleton (IEA); kinetochore (IDA); microtubule (IEA); nucleus (IEA); spindle (IEA, IDA); spindle microtubule (IDA); spindle pole body (IDA)"	no	hom
YCL030C::chr3_1	HIS4	-0.505121	-0.0674455	"Multifunctional enzyme containing phosphoribosyl-ATP pyrophosphatase, phosphoribosyl-AMP cyclohydrolase, and histidinol dehydrogenase activities; catalyzes the second, third, ninth and tenth steps in histidine biosynthesis"	"NAD binding (IEA); catalytic activity (IEA); histidinol dehydrogenase activity (TAS, IEA); hydrolase activity (IEA); metal ion binding (IEA); oxidoreductase activity (IEA); phosphoribosyl-AMP cyclohydrolase activity (TAS, IEA); phosphoribosyl-ATP diphosphatase activity (TAS, IEA); zinc ion binding (IEA)"	"amino acid biosynthetic process (IEA); histidine biosynthetic process (IEA, TAS); metabolic process (IEA); oxidation reduction (IEA)"	intracellular (TAS)	no	hom
YCL031C::chr3_1	RRP7	-1.6265	-0.152101	Essential protein involved in rRNA processing and ribosome biogenesis	molecular_function (ND)	"rRNA processing (IEA, IMP, IGI); ribosomal small subunit assembly and maintenance (IMP, IGI); ribosome biogenesis and assembly (IEA)"	"CURI complex (IDA); UTP-C complex (IDA, RCA); nucleolus (IDA); nucleus (IDA)"	yes	het
YCL032W::chr3_1	STE50	-0.0244969	0.00121447	"Protein involved in mating response, invasive/filamentous growth, and osmotolerance, acts as an adaptor that links G protein-associated Cdc42p-Ste20p complex to the effector Ste11p to modulate signal transduction"	"SAM domain binding (IDA); protein kinase regulator activity (IDA, IPI)"	"MAPKKK cascade during osmolarity sensing (IMP, IPI); cell cycle (IEA); cell cycle arrest (IEA); pheromone-dependent signal transduction during conjugation with cellular fusion (IPI, IMP); response to pheromone (IDA, IEA); signal transduction (IEA); signal transduction during filamentous growth (IMP, IPI)"	cytoplasm (IDA)	no	hom
YCL033C::chr3_1	YCL033C	1.01316	0.136804	Putative protein-methionine-R-oxide reductase; involved in response to oxidative stress; similar to mouse Sepx1p and fly SelRp; YCL033C is not an essential gene	peptide-methionine-(S)-S-oxide reductase activity (IEA); protein-methionine-R-oxide reductase activity (ISS)	"response to oxidative stress (IMP, IGI, IEP)"	cellular_component (ND)	no	hom
YCL034W::chr3_1	LSB5	-1.77576	-0.228918	"Protein of unknown function; binds Las17p, which is a homolog of human Wiskott-Aldrich Syndrome protein involved in actin patch assembly and actin polymerization"	molecular_function (ND)	"actin filament organization (IPI); endocytosis (IMP, IEA)"	cell cortex (IDA); cytoplasm (IEA); cytoskeleton (IEA)	no	hom
YCL035C::chr00_11	GRX1	-1.83633	-0.0731523	Hydroperoxide and superoxide-radical responsive heat-stable glutathione-dependent disulfide oxidoreductase with active site cysteine pair; protects cells from oxidative damage	disulfide oxidoreductase activity (ISS); electron carrier activity (IEA); glutathione peroxidase activity (IDA); glutathione transferase activity (IDA); protein disulfide oxidoreductase activity (IEA)	"cell redox homeostasis (IEA); regulation of cell redox homeostasis (IMP, IDA, TAS); response to oxidative stress (IMP); transport (IEA)"	"cytoplasm (IDA, IEA); nucleus (IDA)"	no	hom
YCL036W::chr3_1	GFD2	0.610185	0.0733017	"Protein of unknown function, identified as a high-copy suppressor of a dbp5 mutation"	molecular_function (ND); nucleic acid binding (IEA)	biological_process (ND)	cellular_component (ND)	no	hom
YCL037C::chr3_1	SRO9	1.56472	0.234277	"Cytoplasmic RNA-binding protein that associates with translating ribosomes; involved in heme regulation of Hap1p as a component of the HMC complex, also involved in the organization of actin filaments; contains a La motif"	"RNA binding (IEA, IDA)"	ribosome biogenesis and assembly (RCA); translation (IPI)	cytoplasm (IEA); polysome (IDA)	no	hom
YCL038C::chr00_12	ATG22	0.15889	0.0241082	Vacuolar integral membrane protein required for efflux of amino acids during autophagic body breakdown in the vacuole; null mutation causes a gradual loss of viability during starvation	molecular_function (ND)	amino acid export from vacuole (IMP); autophagy (IEA); protein transport (IEA); transport (IEA)	integral to membrane (IEA); integral to vacuolar membrane (IDA); membrane (IEA); vacuolar membrane (IEA); vacuole (IEA)	no	hom
YCL039W::chr3_1	GID7	-0.0694729	-0.00206568	"Protein of unknown function, involved in proteasome-dependent catabolite inactivation of fructose-1,6-bisphosphatase; contains six WD40 repeats; computational analysis suggests that Gid7p and Moh1p have similar functions"	molecular_function (ND)	negative regulation of gluconeogenesis (IMP); proteasomal ubiquitin-dependent protein catabolic process (IMP); ubiquitin cycle (IEA)	"cytoplasm (IDA, IEA); nucleus (IEA, IDA)"	no	hom
YCL040W::chr3_1	GLK1	1.50265	0.144547	"Glucokinase, catalyzes the phosphorylation of glucose at C6 in the first irreversible step of glucose metabolism; one of three glucose phosphorylating enzymes; expression regulated by non-fermentable carbon sources"	"ATP binding (IEA); glucokinase activity (IMP, IDA, IEA); hexokinase activity (IEA); kinase activity (IEA); nucleotide binding (IEA); transferase activity (IEA)"	"glucose import (IGI); glucose metabolic process (IMP); glycolysis (IEA, IDA); mannose metabolic process (IDA)"	cytosol (IDA)	no	hom
YCL041C::chr00_11	YCL041C	-1.06231	-0.115314	"Dubious open reading frame unlikely to encode a protein, based on available experimental and comparative sequence data; partially overlaps both the verified gene PDI1/YCL043C and the uncharacterized gene YCL042W"				yes	het
YCL042W::chr3_1	YCL042W	2.76489	0.353092	Putative protein of unknown function; epitope-tagged protein localizes to the cytoplasm	molecular_function (ND)	biological_process (ND)	cytoplasm (IDA)	no	hom
YCL043C::chr3_1	PDI1	-0.770679	-0.0720478	"Protein disulfide isomerase, multifunctional protein resident in the endoplasmic reticulum lumen, essential for the formation of disulfide bonds in secretory and cell-surface proteins, unscrambles non-native disulfide bonds"	"isomerase activity (IEA); protein disulfide isomerase activity (IMP, IDA, IEA); protein disulfide oxidoreductase activity (IDA)"	cell redox homeostasis (IEA); protein folding (IMP)	"endoplasmic reticulum (IEA); endoplasmic reticulum lumen (IDA, IEA)"	yes	het
YCL044C::chr3_1	MGR1	-0.210832	-0.0163603	"Subunit, with Yme1p, of the mitochondrial inner membrane i-AAA protease complex, which is responsible for degradation of unfolded or misfolded mitochondrial gene products; required for growth of cells lacking the mitochondrial genome"	molecular_function (ND)	"mitochondrial genome maintenance (IGI, IMP)"	"i-AAA complex (IDA); integral to membrane (IEA); membrane (IEA); mitochondrial inner membrane (IEA); mitochondrion (IDA, IEA)"	no	hom
YCL045C::chr3_1	YCL045C	0.180972	0.0104316	Protein of unknown function; green fluorescent protein (GFP)-fusion protein localizes to the ER; interacts with Gal80p; YCL045C is not an essential gene	molecular_function (ND)	biological_process (ND)	"endoplasmic reticulum (IEA, IDA); endoplasmic reticulum membrane (IEA); integral to membrane (IEA); membrane (IEA)"	no	hom
YCL046W::chr3_1	YCL046W	-0.835086	-0.133963	"Dubious open reading frame unlikely to encode a protein, based on available experimental and comparative sequence data; partially overlaps the uncharacterized ORF YCL045C"				no	hom
YCL047C::chr3_1	YCL047C	-0.721847	-0.0682921	Putative protein of unknown function	molecular_function (ND); nucleotidyltransferase activity (IEA)	biological_process (ND); biosynthetic process (IEA)	cellular_component (ND)	no	hom
YCL048W::chr3_1	SPS22	0.624175	0.0708533	"Protein of unknown function, redundant with Sps2p for the organization of the beta-glucan layer of the spore wall"	molecular_function (ND)	ascospore wall assembly (IMP); cell wall organization and biogenesis (ISS); sporulation (IEA)	"anchored to membrane (IEA); membrane (IEA); plasma membrane (IEA, ISS)"	no	hom
YCL049C::chr3_1	YCL049C	-0.057298	0.0058752	Protein of unknown function; localizes to membrane fraction; YCL049C is not an essential gene;	molecular_function (ND)	biological_process (ND)	membrane fraction (IDA)	no	hom
YCL050C::chr3_1	APA1	-1.26465	-0.077893	"Diadenosine 5',5''-P1,P4-tetraphosphate phosphorylase I (AP4A phosphorylase), involved in catabolism of bis(5'-nucleosidyl) tetraphosphates; has similarity to Apa2p"	ATP adenylyltransferase activity (IEA); ATP binding (IEA); bis(5'-nucleosyl)-tetraphosphatase activity (TAS); catalytic activity (IEA); hydrolase activity (IEA); nucleotidyltransferase activity (IEA); sulfate adenylyltransferase (ADP) activity (IEA); transferase activity (IEA)	nucleotide metabolic process (TAS)	cytoplasm (IDA); nucleus (IDA)	no	hom
YCL051W::chr3_1	LRE1	0.149347	0.023952	Protein involved in control of cell wall structure and stress response; inhibits Cbk1p protein kinase activity; overproduction confers resistance to cell-wall degrading enzymes	"protein kinase inhibitor activity (IDA, IEA); transcription regulator activity (IDA)"	cell wall organization and biogenesis (IGI); response to heat (IDA)	fungal-type cell wall (TAS)	no	hom
YCL052C::chr3_1	PBN1	1.57761	0.173673	"Essential component of glycosylphosphatidylinositol-mannosyltransferase I, required for the autocatalytic post-translational processing of the protease B precursor Prb1p, localizes to ER in lumenal orientation; homolog of mammalian PIG-X"	mannosyltransferase activity (IMP)	"ER-associated protein catabolic process (IMP); GPI anchor biosynthetic process (IEA, IMP); protein processing (IMP)"	"endoplasmic reticulum (IEA, IDA); endoplasmic reticulum membrane (IEA); integral to membrane (IEA); membrane (IEA)"	yes	het
YCL053C::chr3_1	YCL053C	-2.44524	-0.245832	"Deleted ORF, does not encode a protein; included in the original annotation of Chromosome III but later deleted due to sequence corrections"				yes	het
YCL054W::chr3_1	SPB1	-2.06669	-0.356497	"AdoMet-dependent methyltransferase involved in rRNA processing and 60S ribosomal subunit maturation; methylates G2922 in the tRNA docking site of the large subunit rRNA and in the absence of snR52, U2921; suppressor of PAB1 mutants"	methyltransferase activity (IEA); rRNA (guanine) methyltransferase activity (IMP); rRNA (uridine-2'-O-)-methyltransferase activity (IGI); transferase activity (IEA)	"maturation of 5.8S rRNA from tricistronic rRNA transcript (SSU-rRNA, 5.8S rRNA, LSU-rRNA) (IMP); maturation of LSU-rRNA from tricistronic rRNA transcript (SSU-rRNA, 5.8S rRNA, LSU-rRNA) (IMP); rRNA methylation (IGI, IMP, IDA); rRNA processing (IEA); ribosome biogenesis and assembly (IEA)"	"nucleolus (IDA); nucleus (IEA, IDA)"	yes	het
YCL055W::chr3_1	KAR4	0.379335	0.0584127	"Transcription factor required for gene regulation in repsonse to pheromones; also required during meiosis; exists in two forms, a slower-migrating form more abundant during vegetative growth and a faster-migrating form induced by pheromone"	"methyltransferase activity (IEA); transcription factor activity (IGI, IMP, IDA)"	"G1 phase of mitotic cell cycle (IMP, IEP); karyogamy (IEA); karyogamy during conjugation with cellular fusion (IMP); meiosis (IMP, IEA); negative regulation of transcription from RNA polymerase II promoter by pheromones (IEP); nucleobase, nucleoside, nucleotide and nucleic acid metabolic process (IEA); positive regulation of transcription from RNA polymerase II promoter by pheromones (IDA, IEP, IGI, IMP)"	"cytoplasm (IDA); nucleus (IEA, IDA)"	no	hom
YCL056C::chr3_1	YCL056C	-0.948939	-0.140882	Protein of unknown function; green fluorescent protein (GFP)-fusion protein localizes to the cytoplasm in a punctate pattern	molecular_function (ND)	biological_process (ND)	cytoplasm (IDA)	no	hom
YCL057C-A::chr00_20	YCL057C-A	-0.30448	-0.00318998	"Putative protein of unknown function; the authentic, non-tagged protein is detected in highly purified mitochondria in high-throughput studies"	molecular_function (ND)	biological_process (ND)	integral to membrane (IEA); membrane (IEA); mitochondrion (IDA)	no	hom
YCL057W::chr3_1	PRD1	-0.452891	-0.051099	"Zinc metalloendopeptidase, found in the cytoplasm and intermembrane space of mitochondria; with Cym1p, involved in degradation of mitochondrial proteins and of presequence peptides cleaved from imported proteins"	"hydrolase activity (IEA); metal ion binding (IEA); metalloendopeptidase activity (IEA, IMP, IDA, ISS); metallopeptidase activity (IEA); peptidase activity (IEA); saccharolysin activity (IDA, IEA); zinc ion binding (IEA)"	"proteolysis (IEA, IDA, IMP)"	"cytoplasm (IDA, IEA, TAS); mitochondrial intermembrane space (IDA); mitochondrion (IDA)"	no	hom
YCL058C::chr00_12	FYV5	-0.828892	-0.209534	"Protein of unknown function, required for survival upon exposure to K1 killer toxin; involved in ion homeostasis"				no	hom
YCL059C::chr3_1	KRR1	-0.932692	-0.0476413	Essential nucleolar protein required for the synthesis of 18S rRNA and for the assembly of 40S ribosomal subunit	RNA binding (IEA); molecular_function (ND)	"maturation of SSU-rRNA (IMP); rRNA processing (IEA, IMP); ribosomal small subunit biogenesis and assembly (IMP); ribosome biogenesis and assembly (IEA)"	90S preribosome (IDA); nucleolus (IDA); nucleus (IEA); ribonucleoprotein complex (IEA); small-subunit processome (IDA)	yes	het
YCL060C::chr3_1	YCL060C	-1.13292	-0.214183	"Merged open reading frame, does not encode a discrete protein; YCL060C was originally annotated as an independent ORF, but as a result of a sequence change, it was merged with an adjacent ORF into a single reading frame, designated YCL061C"				no	hom
YCL061C::chr00_22	MRC1	-2.23201	-0.354713	"S-phase checkpoint protein found at replication forks, required for DNA replication; also required for Rad53p activation during DNA replication stress, where it forms a replication-pausing complex with Tof1p and is phosphorylated by Mec1p"	molecular_function (ND)	"DNA replication (IEA); DNA replication checkpoint (IGI, IMP, IPI); chromatin silencing at silent mating-type cassette (IMP, IGI); chromatin silencing at telomere (IMP, IGI); telomere maintenance (IMP)"	"nuclear chromosome (IPI); nucleus (IEA, IDA); replication fork (IDA)"	no	hom
YCL061C::chr3_1	MRC1	-1.10486	-0.241999	"S-phase checkpoint protein found at replication forks, required for DNA replication; also required for Rad53p activation during DNA replication stress, where it forms a replication-pausing complex with Tof1p and is phosphorylated by Mec1p"	molecular_function (ND)	"DNA replication (IEA); DNA replication checkpoint (IGI, IMP, IPI); chromatin silencing at silent mating-type cassette (IMP, IGI); chromatin silencing at telomere (IMP, IGI); telomere maintenance (IMP)"	"nuclear chromosome (IPI); nucleus (IEA, IDA); replication fork (IDA)"	no	hom
YCL062W::chr3_1	YCL062W	2.49857	0.384121	"Merged open reading frame, does not encode a discrete protein; YCL062W as originally annotated as an independent ORF, but as a result of sequence changes, it was merged with an adjacent ORF into a single reading frame, designated YCL063W"				no	hom
YCL063W::chr3_1	VAC17	1.64888	0.303192	Protein involved in vacuole inheritance; acts as a vacuole-specific receptor for myosin Myo2p	protein anchor (IPI)	"vacuole inheritance (IMP, IPI, IEP, IGI)"	vacuolar membrane (IDA)	no	hom
YCL064C::chr3_1	CHA1	0.205158	0.0229986	"Catabolic L-serine (L-threonine) deaminase, catalyzes the degradation of both L-serine and L-threonine; required to use serine or threonine as the sole nitrogen source, transcriptionally induced by serine and threonine"	"L-serine ammonia-lyase activity (IMP, ISS, IEA); L-threonine ammonia-lyase activity (IMP, ISS, IEA); catalytic activity (IEA); lyase activity (IEA); pyridoxal phosphate binding (IEA)"	amino acid metabolic process (IEA); metabolic process (IEA); serine family amino acid catabolic process (IMP); threonine catabolic process (IMP)	"mitochondrial nucleoid (IDA); mitochondrion (IDA, IEA)"	no	hom
YCL069W::chr3_1	VBA3	-0.558152	-0.0922596	Permease of basic amino acids in the vacuolar membrane	"basic amino acid transmembrane transporter activity (IDA, IMP); transporter activity (IEA)"	basic amino acid transport (IMP); transport (IEA)	fungal-type vacuole membrane (IDA); integral to membrane (IEA); membrane (IEA); vacuolar membrane (IEA); vacuole (IEA)	no	hom
YCL074W::chr00_12	YCL074W	-0.177404	-0.0153202	Pseudogene: encodes fragment of Ty Pol protein	DNA-directed DNA polymerase activity (ISS); RNA binding (ISS); RNA-directed DNA polymerase activity (ISS); peptidase activity (ISS); protein binding (ISS); ribonuclease activity (ISS)	"transposition (IEA); transposition, RNA-mediated (ISS)"	retrotransposon nucleocapsid (ISS)	no	hom
YCL075W::chr00_12	YCL075W	0.0481722	-0.00650838	Pseudogene: encodes fragment of Ty Pol protein	DNA-directed DNA polymerase activity (ISS); RNA binding (ISS); RNA-directed DNA polymerase activity (ISS); peptidase activity (ISS); protein binding (ISS); ribonuclease activity (ISS)	"transposition (IEA); transposition, RNA-mediated (ISS)"	retrotransposon nucleocapsid (ISS)	no	hom
YCL076W::chr00_12	YCL076W	-1.03858	-0.0869647	"Dubious open reading frame unlikely to encode a protein, based on available experimental and comparative sequence data"				no	hom
YCR001W::chr3_1	YCR001W	0.965914	0.103797	"Dubious open reading frame unlikely to encode a protein, based on available experimental and comparative sequence data; YCR001W is not an essential gene"				no	hom
YCR002C::chr3_1	CDC10	-1.04527	-0.320622	"Component of the septin ring of the mother-bud neck that is required for cytokinesis; septins recruit proteins to the neck and can act as a barrier to diffusion at the membrane, and they comprise the 10nm filaments seen with EM"	GTP binding (IEA); GTPase activity (IDA); nucleotide binding (IEA); phosphatidylinositol binding (IDA); structural constituent of cytoskeleton (TAS)	ascospore wall assembly (TAS); axial cellular bud site selection (TAS); bipolar cellular bud site selection (TAS); cell cycle (IEA); cell division (IEA); cell morphogenesis (TAS); cell wall organization and biogenesis (TAS); cellular morphogenesis during conjugation with cellular fusion (TAS); conjugation with cellular fusion (TAS); cytokinesis (TAS); establishment of cell polarity (TAS)	"cellular bud neck (IEA); cellular bud neck septin ring (TAS); membrane (IEA); septin complex (IPI, IEA)"	no	hom
YCR003W::chr3_1	MRPL32	-0.170938	-0.00617332	Mitochondrial ribosomal protein of the large subunit	"structural constituent of ribosome (TAS, IEA)"	"translation (IEA, TAS)"	"large ribosomal subunit (IEA); mitochondrial inner membrane (IDA); mitochondrial large ribosomal subunit (TAS); mitochondrion (IDA, IEA); ribonucleoprotein complex (IEA); ribosome (IEA)"	no	hom
YCR004C::chr3_1	YCP4	1.58319	0.204353	"Protein of unknown function, has sequence and structural similarity to flavodoxins; the authentic, non-tagged protein is detected in highly purified mitochondria in high-throughput studies"	FMN binding (IEA); electron carrier activity (ISS); oxidoreductase activity (IEA)	biological_process (ND); negative regulation of transcription (IEA)	"cytoplasm (IDA, IEA); mitochondrion (IDA)"	no	hom
YCR005C::chr3_1	CIT2	0.442959	0.0219259	"Citrate synthase, catalyzes the condensation of acetyl coenzyme A and oxaloacetate to form citrate, peroxisomal isozyme involved in glyoxylate cycle; expression is controlled by Rtg1p and Rtg2p transcription factors"	"citrate (Si)-synthase activity (TAS, IEA); transferase activity (IEA); transferase activity, transferring acyl groups, acyl groups converted into alkyl on transfer (IEA)"	cellular carbohydrate metabolic process (IEA); citrate metabolic process (TAS); glutamate biosynthetic process (TAS); glyoxylate cycle (TAS); tricarboxylic acid cycle (IEA)	"mitochondrion (IDA); peroxisome (IEA, IDA)"	no	hom
YCR006C::chr3_1	YCR006C	-0.176588	0.0066692	"Dubious open reading frame unlikely to encode a protein, based on available experimental and comparative sequence data"				no	hom
YCR007C::chr3_1	YCR007C	0.189169	0.00591756	"Putative integral membrane protein, member of DUP240 gene family; YCR007C is not an essential gene"	molecular_function (ND)	biological_process (ND)	cellular_component (ND); integral to membrane (IEA); membrane (IEA)	no	hom
YCR008W::chr3_1	SAT4	0.736442	0.0672258	Ser/Thr protein kinase involved in salt tolerance; funtions in regulation of Trk1p-Trk2p potassium transporter; partially redundant with Hal5p; has similarity to Npr1p	"ATP binding (IEA); kinase activity (IEA); nucleotide binding (IEA); protein kinase activity (IEA, ISS); protein serine/threonine kinase activity (IEA); transferase activity (IEA)"	"G1/S transition of mitotic cell cycle (IGI); cellular cation homeostasis (IGI, IMP); protein amino acid phosphorylation (IEA)"	cellular_component (ND)	no	hom
YCR009C::chr3_1	RVS161	-0.219426	0.0568485	"Amphiphysin-like lipid raft protein; subunit of a complex (Rvs161p-Rvs167p) that regulates polarization of the actin cytoskeleton, endocytosis, cell polarity, cell fusion and viability following starvation or osmotic stress"	"cytoskeletal protein binding (ISS, IPI)"	bipolar cellular bud site selection (TAS); endocytosis (TAS); response to osmotic stress (TAS)	actin cortical patch (TAS); cytoplasm (IEA); cytoskeleton (IEA); mating projection (IDA); membrane raft (IDA)	no	hom
YCR010C::chr3_1	ADY2	-0.283282	-0.0378837	Acetate transporter required for normal sporulation; phosphorylated in mitochondria	"acetate transmembrane transporter activity (IMP); ammonium transmembrane transporter activity (IMP, ISS, IEP)"	"acetate transport (IMP); ammonium transport (IMP, IEP, ISS); nitrogen utilization (IMP)"	integral to membrane (IEA); membrane (IEA); mitochondrion (IDA); plasma membrane (IDA)	no	hom
YCR011C::chr3_1	ADP1	-0.203385	-0.0212609	Putative ATP-dependent permease of the ABC transporter family of proteins	"ATP binding (IEA); ATPase activity (IEA); ATPase activity, coupled to transmembrane movement of substances (ISS); nucleoside-triphosphatase activity (IEA); nucleotide binding (IEA)"	"transport (IEA, ISS)"	"cytoplasm (IDA); endoplasmic reticulum (IEA, IDA); endoplasmic reticulum membrane (IEA); integral to membrane (IEA, ISS); membrane (IEA)"	no	hom
YCR012W::chr00_11	PGK1	-0.145969	-0.0107949	"3-phosphoglycerate kinase, catalyzes transfer of high-energy phosphoryl groups from the acyl phosphate of 1,3-bisphosphoglycerate to ADP to produce ATP; key enzyme in glycolysis and gluconeogenesis"	"ATP binding (IEA); kinase activity (IEA); nucleotide binding (IEA); phosphoglycerate kinase activity (IDA, IEA); transferase activity (IEA)"	"gluconeogenesis (IMP); glycolysis (IMP, IEA)"	"cytoplasm (IDA, IEA); mitochondrion (IDA)"	yes	het
YCR012W::chr3_1	PGK1	0.445759	0.0480077	"3-phosphoglycerate kinase, catalyzes transfer of high-energy phosphoryl groups from the acyl phosphate of 1,3-bisphosphoglycerate to ADP to produce ATP; key enzyme in glycolysis and gluconeogenesis"	"ATP binding (IEA); kinase activity (IEA); nucleotide binding (IEA); phosphoglycerate kinase activity (IDA, IEA); transferase activity (IEA)"	"gluconeogenesis (IMP); glycolysis (IMP, IEA)"	"cytoplasm (IDA, IEA); mitochondrion (IDA)"	yes	het
YCR013C::chr00_11	YCR013C	1.26404	0.123438	"Dubious open reading frame unlikely to encode a protein, based on available experimental and comparative sequence data; transcription of both YCR013C and the overlapping essential gene PGK1 is reduced in a gcr1 null mutant"				yes	het
YCR013C::chr3_1	YCR013C	1.58262	0.0719842	"Dubious open reading frame unlikely to encode a protein, based on available experimental and comparative sequence data; transcription of both YCR013C and the overlapping essential gene PGK1 is reduced in a gcr1 null mutant"				yes	het
YCR014C::chr3_1	POL4	-0.383829	-0.0376571	"DNA polymerase IV, undergoes pair-wise interactions with Dnl4p-Lif1p and Rad27p to mediate repair of DNA double-strand breaks by non-homologous end joining (NHEJ); homologous to mammalian DNA polymerase beta"	"DNA binding (IEA); DNA-directed DNA polymerase activity (IEA, TAS); catalytic activity (IEA); magnesium ion binding (IEA); metal ion binding (IEA); nucleotidyltransferase activity (IEA); transferase activity (IEA)"	"DNA repair (IEA); DNA replication (IEA); base-excision repair, gap-filling (TAS); double-strand break repair (IDA); double-strand break repair via nonhomologous end joining (IDA); response to DNA damage stimulus (IEA)"	"nucleus (IEA, TAS)"	no	hom
YCR015C::chr3_1	YCR015C	-0.819496	-0.079329	Putative protein of unknown function; YCR015C is not an essential gene	molecular_function (ND)	biological_process (ND)	cellular_component (ND)	no	hom
YCR016W::chr3_1	YCR016W	-0.416857	-0.0507641	Putative protein of unknown function; green fluorescent protein (GFP)-fusion protein localizes to the nucleolus and nucleus; YCR016W is not an essential gene	molecular_function (ND)	ribosome biogenesis and assembly (RCA)	nucleolus (IDA); nucleus (IDA)	no	hom
YCR017C::chr3_1	CWH43	-1.57182	-0.306158	Putative sensor/transporter protein involved in cell wall biogenesis; contains 14-16 transmembrane segments and several putative glycosylation and phosphorylation sites; null mutation is synthetically lethal with pkc1 deletion	molecular_function (ND)	"GPI anchor biosynthetic process (IEA, IMP); cell wall organization and biogenesis (IGI)"	cellular bud neck (IDA); cellular bud tip (IDA); endoplasmic reticulum (IEA); endoplasmic reticulum membrane (IEA); integral to membrane (IEA); integral to plasma membrane (IDA); membrane (IEA); plasma membrane (IEA)	no	hom
YCR019W::chr3_1	MAK32	-0.119956	-0.00621644	Protein necessary for structural stability of L-A double-stranded RNA-containing particles	molecular_function (ND)	interspecies interaction between organisms (IMP)	cellular_component (ND)	no	hom
YCR020C-A::chr3_1	MAK31	1.26202	0.204132	Non-catalytic subunit of N-terminal acetyltransferase of the NatC type; required for replication of dsRNA virus; member of the Sm protein family	peptide alpha-N-acetyltransferase activity (IMP)	N-terminal protein amino acid acetylation (IMP); mRNA metabolic process (IEA); telomere maintenance (IMP)	NatC complex (IDA); ribonucleoprotein complex (IEA)	no	hom
YCR020C::chr3_1	PET18	-0.61478	-0.0466913	Protein required for respiratory growth and stability of the mitochondrial genome	molecular_function (ND)	mitochondrion organization and biogenesis (IMP); thiamin metabolic process (IEP)	cytosol (IDA)	no	hom
YCR020W-B::chr00_1	HTL1			"Component of the RSC chromatin remodeling complex; RSC functions in transcriptional regulation and elongation, chromosome stability, and establishing sister chromatid cohesion; involved in telomere maintenance"	chromatin binding (IC)	"RNA elongation from RNA polymerase II promoter (IDA); cell cycle (IEA); chromatin remodeling (IC); regulation of cell cycle (IGI, IPI); regulation of transcription, DNA-dependent (IEA); response to DNA damage stimulus (IMP); telomere maintenance (IMP); transcription (IEA)"	RSC complex (IDA); nucleus (IEA)	no	hom
YCR021C::chr3_1	HSP30	0.811187	0.0785146	"Hydrophobic plasma membrane localized, stress-responsive protein that negatively regulates the H(+)-ATPase Pma1p; induced by heat shock, ethanol treatment, weak organic acid, glucose limitation, and entry into stationary phase"	ion channel activity (IEA); molecular_function (ND)	"ion transport (IEA); negative regulation of ATPase activity (IMP); response to stress (IEA, IDA)"	"integral to membrane (IEA); membrane (IEA); plasma membrane (IDA, ISS)"	no	hom
YCR022C::chr3_1	YCR022C	-0.0346932	0.00144222	"Dubious open reading frame unlikely to encode a protein, based on available experimental and comparative sequence data; YCR022C is not an essential gene"				no	hom
YCR023C::chr3_1	YCR023C	-1.59831	-0.168367	Vacuolar membrane protein of unknown function; member of the multidrug resistance family; YCR023C is not an essential gene	molecular_function (ND); tetracycline:hydrogen antiporter activity (IEA); transporter activity (IEA)	biological_process (ND); response to antibiotic (IEA); tetracycline transport (IEA); transport (IEA)	fungal-type vacuole membrane (IDA); integral to membrane (IEA); membrane (IEA)	no	hom
YCR024C-A::chr00_1	PMP1	0.427172	0.131968	"Small single-membrane span proteolipid that functions as a regulatory subunit of the plasma membrane H(+)-ATPase Pma1p, forms unique helix and positively charged cytoplasmic domain that is able to specifically segregate phosphatidylserines"	enzyme regulator activity (IMP)	"cation transport (IGI, IEA)"	"integral to membrane (IEA); membrane (IEA, IDA); plasma membrane (IDA, IEA)"	no	hom
YCR024C::chr00_1	SLM5	2.47143	0.283571	Mitochondrial asparaginyl-tRNA synthetase	"ATP binding (IEA); aminoacyl-tRNA ligase activity (IEA); asparagine-tRNA ligase activity (IDA, IEA, ISS); aspartate-tRNA ligase activity (IEA); ligase activity (IEA); nucleic acid binding (IEA); nucleotide binding (IEA)"	"asparaginyl-tRNA aminoacylation (IEA); aspartyl-tRNA aminoacylation (IEA); tRNA aminoacylation for protein translation (IEA); translation (IEA, IDA)"	"cytoplasm (IEA); mitochondrial matrix (IEA); mitochondrion (IDA, IEA, ISS)"	no	hom
YCR025C::chr00_1	YCR025C	1.42895	0.304523	"Dubious open reading frame unlikely to encode a protein, based on available experimental and comparative sequence data; YCR025C is not an essential gene"				no	hom
YCR026C::chr00_1	NPP1	0.644951	0.153593	Nucleotide pyrophosphatase/phosphodiesterase family member; mediates extracellular nucleotide phosphate hydrolysis along with Npp2p and Pho5p; activity and expression enhanced during conditions of phosphate starvation	"catalytic activity (IEA); hydrolase activity (IEA); nucleoside-triphosphatase activity (IGI, IMP); nucleoside-triphosphate diphosphatase activity (IGI, IMP, IDA); nucleotide diphosphatase activity (ISS, IEA); phosphodiesterase I activity (ISS, IEA)"	"cellular response to phosphate starvation (IEP, IMP); metabolic process (IEA); phosphate metabolic process (IMP, ISS)"	cellular_component (ND); integral to membrane (IEA); membrane (IEA)	no	hom
YCR027C::chr00_1	RHB1	0.768672	0.247102	Putative Rheb-related GTPase involved in regulating canavanine resistance and arginine uptake; member of the Ras superfamily of G-proteins	GTP binding (IEA); GTPase activity (ISS); nucleotide binding (IEA)	"arginine transport (IMP, IGI); lysine transport (IMP); retrograde transport, endosome to Golgi (IMP); small GTPase mediated signal transduction (IEA)"	extrinsic to plasma membrane (IGI); membrane (IEA); plasma membrane (IEA)	no	hom
YCR028C-A::chr00_16a	RIM1	1.36782	0.294437	Single-stranded DNA-binding protein essential for mitochondrial genome maintenance; involved in mitochondrial DNA replication	"DNA binding (IEA); single-stranded DNA binding (IDA, IEA)"	DNA replication (IEA); mitochondrial DNA replication (ISS); mitochondrial genome maintenance (IMP)	"mitochondrial nucleoid (IDA); mitochondrion (IDA, IEA)"	no	hom
YCR028C::chr00_1	FEN2	-0.653442	-0.272917	Plasma membrane H+-pantothenate symporter; confers sensitivity to the antifungal agent fenpropimorph	"pantothenate transporter activity (IGI, IMP)"	"endocytosis (IMP); pantothenate transport (IGI, IMP); transport (IEA)"	"integral to membrane (IEA); membrane (IEA); plasma membrane (IEA, IGI, ISS)"	no	hom
YCR030C::chr00_16a	SYP1	-0.538261	-0.0397719	Protein with a potential role in actin cytoskeletal organization; overexpression suppresses a pfy1 (profilin) null mutation	molecular_function (ND)	biological_process (ND)	"cellular bud neck (IDA, IEA); cellular bud tip (IDA); mating projection base (IDA)"	no	hom
YCR031C::chr00_1	RPS14A	-1.71847	-0.29731	"Ribosomal protein 59 of the small subunit, required for ribosome assembly and 20S pre-rRNA processing; mutations confer cryptopleurine resistance; nearly identical to Rps14Bp and similar to E. coli S11 and rat S14 ribosomal proteins"	"RNA binding (IDA); structural constituent of ribosome (TAS, IEA)"	"maturation of SSU-rRNA from tricistronic rRNA transcript (SSU-rRNA, 5.8S rRNA, LSU-rRNA) (IMP); rRNA processing (IEA); ribosomal small subunit assembly and maintenance (IMP); ribosome biogenesis and assembly (IEA); telomere maintenance (IMP); translation (IEA, TAS)"	90S preribosome (IDA); cytoplasm (IEA); cytosolic small ribosomal subunit (TAS); intracellular (IEA); nucleus (IEA); ribonucleoprotein complex (IEA); ribosome (IEA); small-subunit processome (IDA)	no	hom
YCR032W::chr00_16a	BPH1	-1.08916	-0.254301	"PProtein homologous to human Chediak-Higashi syndrome and murine Beige proteins, which are implicated in disease syndromes due to defective lysosomal trafficking; mutant phenotype and genetic interactions suggest a role in protein sorting"	molecular_function (ND)	cell wall organization and biogenesis (IMP); intracellular protein transport (IMP); response to pH (IMP)	mitochondrion (IDA); peripheral to membrane of membrane fraction (IDA); soluble fraction (IDA)	no	hom
YCR033W::chr00_16a	SNT1	1.76256	0.176764	"Subunit of the Set3C deacetylase complex that interacts directly with the Set3C subunit, Sif2p; putative DNA-binding protein"	DNA binding (IEA); NAD-dependent histone deacetylase activity (IPI); NAD-independent histone deacetylase activity (IPI)	"histone deacetylation (IDA, IPI); negative regulation of meiosis (IPI)"	histone deacetylase complex (IDA); nucleus (IEA)	no	hom
YCR034W::chr00_1	FEN1	-1.78577	-0.871882	"Fatty acid elongase, involved in sphingolipid biosynthesis; acts on fatty acids of up to 24 carbons in length; mutations have regulatory effects on 1,3-beta-glucan synthase, vacuolar ATPase, and the secretory pathway"	"fatty acid elongase activity (IMP, TAS)"	fatty acid biosynthetic process (IEA); fatty acid elongation (IMP); lipid biosynthetic process (IEA); sphingolipid biosynthetic process (IMP); vesicle-mediated transport (IMP)	endoplasmic reticulum (IDA); endoplasmic reticulum membrane (TAS); integral to membrane (IEA); membrane (IEA)	no	hom
YCR035C::chr00_1	RRP43	-1.42871	-0.284763	"Protein involved in rRNA processing; component of the exosome 3->5 exonuclease complex with Rrp41p, Rrp42p, Rrp4p and Dis3p; required for efficient maturation of 5.8S, 18S and 25S rRNA"	"3'-5'-exoribonuclease activity (TAS, IEA); RNA binding (IEA); exonuclease activity (IEA); hydrolase activity (IEA); nuclease activity (IEA)"	"RNA processing (IEA); mRNA catabolic process (IMP, IPI); rRNA metabolic process (IMP); rRNA processing (TAS, IEA)"	"cytoplasm (IEA); cytoplasmic exosome (RNase complex) (IDA); exosome (RNase complex) (IDA, IEA); nuclear exosome (RNase complex) (IDA); nucleus (IEA)"	yes	het
YCR036W::chr00_1	RBK1	0.879493	0.363573	Putative ribokinase	"ATP binding (ISS); kinase activity (IEA); ribokinase activity (ISS, IEA); transferase activity (IEA)"	"D-ribose metabolic process (ISS, IEA); carbohydrate metabolic process (IEA)"	"cytoplasm (IDA, IEA); nucleus (IEA, IDA)"	no	hom
YCR037C::chr00_1	PHO87	0.624938	0.228214	"Low-affinity inorganic phosphate (Pi) transporter, involved in activation of PHO pathway; expression is independent of Pi concentration and Pho4p activity; contains 12 membrane-spanning segments"	"citrate transmembrane transporter activity (IEA); inorganic phosphate transmembrane transporter activity (IGI, IMP, ISS)"	"citrate transport (IEA); phosphate transport (IGI, IMP, IEA, ISS); telomere maintenance (IMP); transport (IEA)"	"integral to membrane (IEA); membrane (IEA, ISS)"	no	hom
YCR043C::chr00_1	YCR043C	-0.872078	-0.135408	Putative protein of unknown function; green fluorescent protein (GFP)-fusion protein localizes to the Golgi apparatus; YCR043C is not an essential gene	molecular_function (ND)	biological_process (ND)	Golgi apparatus (IDA)	no	hom
YCR044C::chr00_1	PER1	0.759413	0.281301	"Protein of the endoplasmic reticulum, required for GPI-phospholipase A2 activity that remodels the GPI anchor as a prerequisite for association of GPI-anchored proteins with lipid rafts; functionally complemented by human ortholog PERLD1"	molecular_function (ND)	GPI anchor biosynthetic process (IMP); cellular manganese ion homeostasis (IMP)	"endoplasmic reticulum (IEA, IDA); endoplasmic reticulum membrane (IEA); fungal-type vacuole membrane (IDA); integral to membrane (IEA); membrane (IEA)"	no	hom
YCR045C::chr00_1	YCR045C	1.23612	0.355161	Putative protein of unknown function	hydrolase activity (IEA); identical protein binding (IEA); peptidase activity (IEA); serine-type endopeptidase activity (IEA); serine-type peptidase activity (ISS); subtilase activity (IEA)	biological_process (ND); negative regulation of catalytic activity (IEA); proteolysis (IEA)	cellular_component (ND)	no	hom
YCR046C::chr00_16a	IMG1	1.29075	0.430667	"Mitochondrial ribosomal protein of the large subunit, required for respiration and for maintenance of the mitochondrial genome"	"structural constituent of ribosome (IEA, IPI, ISS)"	"translation (IEA, IMP, IPI)"	"intracellular (IEA); mitochondrial large ribosomal subunit (IPI); mitochondrion (IDA, IEA); ribonucleoprotein complex (IEA); ribosome (IEA)"	no	hom
YCR047C::chr00_16a	BUD23	-0.172543	-0.034421	Protein involved in bud-site selection; diploid mutants display a random budding pattern instead of the wild-type bipolar pattern	S-adenosylmethionine-dependent methyltransferase activity (ISS); methyltransferase activity (IEA); rRNA (guanine) methyltransferase activity (IMP); transferase activity (IEA)	"cellular bud site selection (IMP); endonucleolytic cleavage in ITS1 to separate SSU-rRNA from 5.8S rRNA and LSU-rRNA from tricistronic rRNA transcript (SSU-rRNA, 5.8S rRNA, LSU-rRNA) (IMP); metabolic process (IEA); rRNA modification (IMP); ribosomal small subunit export from nucleus (IMP)"	"cytoplasm (IDA, IEA); nucleus (IEA, IDA)"	no	hom
YCR048W::chr00_16a	ARE1	-0.151413	-0.00947575	"Acyl-CoA:sterol acyltransferase, isozyme of Are2p; endoplasmic reticulum enzyme that contributes the major sterol esterification activity in the absence of oxygen"	"acyltransferase activity (IEA); sterol O-acyltransferase activity (IDA, IEA); transferase activity (IEA)"	sterol metabolic process (IMP)	"endoplasmic reticulum (IEA, IDA); endoplasmic reticulum membrane (IEA); integral to membrane (IEA); membrane (IEA)"	no	hom
YCR049C::chr00_1	YCR049C	-0.887805	-0.16254	"Dubious open reading frame unlikely to encode a protein, based on available experimental and comparative sequence data"				no	hom
YCR050C::chr00_1	YCR050C	-0.0816947	0.00844075	Non-essential protein of unknown function; deletion mutant is synthetically sick or lethal with alpha-synuclein	molecular_function (ND)	biological_process (ND)	cellular_component (ND)	no	hom
YCR051W::chr00_1	YCR051W	0.215252	0.0559509	Putative protein of unknown function; green fluorescent protein (GFP)-fusion protein localizes to the cytoplasm and nucleus; contains ankyrin (Ank) repeats; YCR051W is not an essential gene	molecular_function (ND)	biological_process (ND)	cytoplasm (IDA); nucleus (IDA)	no	hom
YCR052W::chr00_1	RSC6	2.64018	0.969757	Component of the RSC chromatin remodeling complex; essential for mitotic growth; homolog of SWI/SNF subunit Swp73p	DNA-dependent ATPase activity (IDA)	"ATP-dependent chromatin remodeling (IDA); G2/M transition of mitotic cell cycle (IMP); RNA elongation from RNA polymerase II promoter (IDA); chromatin modification (IEA); regulation of transcription, DNA-dependent (IEA); transcription (IEA)"	RSC complex (IDA); nucleus (IEA)	yes	het
YCR053W::chr00_16a	THR4	-0.385623	-0.034177	"Threonine synthase, conserved protein that catalyzes formation of threonine from 0-phosphohomoserine; expression is regulated by the GCN4-mediated general amino acid control pathway"	"catalytic activity (IEA); lyase activity (IEA); pyridoxal phosphate binding (IEA); threonine synthase activity (IDA, IEA)"	amino acid biosynthetic process (IEA); amino acid metabolic process (IEA); endocytosis (IMP); metabolic process (IEA); threonine biosynthetic process (IEA); threonine metabolic process (TAS)	cytoplasm (IDA); nucleus (IDA)	no	hom
YCR054C::chr00_16a	CTR86	1.13382	0.0872864	Essential protein of unknown function; upstream region contains a Gcn4p responsive site suggesting a possible role in amino acid biosynthesis	binding (IEA); molecular_function (ND)	amino acid biosynthetic process (IEA); biological_process (ND); threonine biosynthetic process (IEA)	"cytoplasm (IDA, IEA)"	yes	het
YCR057C::chr00_16a	PWP2	-1.12776	-0.203001	"Conserved 90S pre-ribosomal component essential for proper endonucleolytic cleavage of the 35 S rRNA precursor at A0, A1, and A2 sites; contains eight WD-repeats; PWP2 deletion leads to defects in cell cycle and bud morphogenesis"	snoRNA binding (IPI)	"cytokinesis (IMP); endonucleolytic cleavage in 5'-ETS of tricistronic rRNA transcript (SSU-rRNA, 5.8S rRNA, LSU-rRNA) (IMP); endonucleolytic cleavage in ITS1 to separate SSU-rRNA from 5.8S rRNA and LSU-rRNA from tricistronic rRNA transcript (SSU-rRNA, 5.8S rRNA, LSU-rRNA) (IMP); endonucleolytic cleavage to generate mature 5'-end of SSU-rRNA from (SSU-rRNA, 5.8S rRNA, LSU-rRNA) (IMP); establishment of cell polarity (IMP); maturation of SSU-rRNA from tricistronic rRNA transcript (SSU-rRNA, 5.8S rRNA, LSU-rRNA) (IMP); rRNA processing (IEA); ribosome biogenesis and assembly (IEA)"	"90S preribosome (IDA); Pwp2p-containing subcomplex of 90S preribosome (IDA, RCA); cytoplasm (IDA); nucleolus (IDA); nucleus (IEA); ribonucleoprotein complex (IEA); small-subunit processome (IDA)"	yes	het
YCR059C::chr00_1	YIH1	-0.215183	-0.0442914	"Protein that inhibits activation of Gcn2p, an eIF2 alpha subunit protein kinase, by competing for Gcn1p binding, thus impacting gene expression in response to starvation; has sequence and functional similarity to the mouse IMPACT gene"	actin binding (IEA); molecular_function (ND)	"regulation of amino acid metabolic process (IPI, IMP); regulation of translation (IEA)"	"cytoplasm (IDA, IEA); nucleus (IEA, IDA)"	no	hom
YCR060W::chr00_16a	TAH1	-0.999438	-0.0598865	"HSP90 cofactor; interacts with Hsp82p, Pih1p, Rvb1 and Rvb2, contains a single TPR domain with at least two TPR motifs"	"binding (IEA); chaperone binding (IMP, IPI, IDA)"	"protein folding (IMP, IGI, IPI)"	"cytoplasm (IDA, IEA); nucleus (IEA, IDA)"	no	hom
YCR061W::chr00_1	YCR061W	-1.05937	-0.289088	Protein of unknown function; green fluorescent protein (GFP)-fusion protein localizes to the cytoplasm in a punctate pattern; induced by treatment with 8-methoxypsoralen and UVA irradiation	molecular_function (ND)	regulation of cell size (IMP)	cytoplasm (IDA); integral to membrane (IEA); membrane (IEA)	no	hom
YCR061W::chr00_22	YCR061W	0.735505	0.0504677	Protein of unknown function; green fluorescent protein (GFP)-fusion protein localizes to the cytoplasm in a punctate pattern; induced by treatment with 8-methoxypsoralen and UVA irradiation	molecular_function (ND)	regulation of cell size (IMP)	cytoplasm (IDA); integral to membrane (IEA); membrane (IEA)	no	hom
YCR061W::chr00_23	YCR061W	0.97751	0.0593941	Protein of unknown function; green fluorescent protein (GFP)-fusion protein localizes to the cytoplasm in a punctate pattern; induced by treatment with 8-methoxypsoralen and UVA irradiation	molecular_function (ND)	regulation of cell size (IMP)	cytoplasm (IDA); integral to membrane (IEA); membrane (IEA)	no	hom
YCR062W::chr00_16a	YCR062W	-0.381301	-0.0300604	"Merged open reading frame, does not encode a discrete protein; YCR062W was originally annotated as an independent ORF, but as a result of a sequence change, it was merged with an adjacent ORF into a single reading frame, designated YCR061W"				no	hom
YCR063W::chr00_1	BUD31	0.344396	0.221941	Protein involved in bud-site selection; analysis of integrated high-throughput datasets predicts an involvement in RNA splicing; diploid mutants display a random budding pattern instead of the wild-type bipolar pattern	metal ion binding (IEA); molecular_function (ND); zinc ion binding (IEA)	"RNA splicing (IPI, RCA); cell cycle (IEA); cellular bud site selection (IMP)"	"nucleus (IEA, IDA)"	no	hom
YCR064C::chr00_16a	YCR064C	-0.272344	-0.0489493	"Dubious open reading frame unlikely to encode a protein, based on experimental and comparative sequence data; partially overlaps the verified gene BUD31"				no	hom
YCR065W::chr00_1	HCM1	0.294487	0.193171	"Forkhead transcription factor that drives S-phase specific expression of genes involved in chromosome segregation, spindle dynamics, and budding; suppressor of calmodulin mutants with specific SPB assembly defects; telomere maintenance role"	"DNA binding (IEA); sequence-specific DNA binding (IDA, IEA, IMP); specific RNA polymerase II transcription factor activity (ISS, IDA, IMP); transcription factor activity (IEA)"	"G1/S-specific transcription in mitotic cell cycle (IPI); S-phase-specific transcription in mitotic cell cycle (IMP); regulation of transcription from RNA polymerase II promoter (IDA, ISS); regulation of transcription, DNA-dependent (IEA); spindle pole body organization and biogenesis (IGI); telomere maintenance (IMP); transcription (IEA)"	"cytoplasm (IEA); nucleus (IEA, IPI)"	no	hom
YCR066W::chr00_1	RAD18	1.50373	0.509047	Protein involved in postreplication repair; binds single-stranded DNA and has single-stranded DNA dependent ATPase activity; forms heterodimer with Rad6p; contains RING-finger motif	DNA binding (IEA); DNA-dependent ATPase activity (IDA); damaged DNA binding (IEA); ligase activity (IEA); metal ion binding (IEA); nucleic acid binding (IEA); single-stranded DNA binding (IDA); ubiquitin-protein ligase activity (IDA); zinc ion binding (IEA)	"DNA repair (IEA, IMP); postreplication repair (IMP); response to DNA damage stimulus (IEA); ubiquitin cycle (IEA)"	nuclear chromatin (IDA); nucleus (IEA)	no	hom
YCR067C::chr00_16a	SED4	0.0276902	0.00489454	"Integral endoplasmic reticulum membrane protein, functions as a positive regulator of Sar1p probably through inhibition of GTPase activation by Sec23p; binds Sec16p, participates in vesicle formation, similar to Sec12p"	GTPase activator activity (IEA); molecular_function (ND)	"ER to Golgi vesicle-mediated transport (IMP, IGI); protein transport (IEA); transport (IEA); vesicle-mediated transport (IEA)"	"Golgi apparatus (IEA); Golgi membrane (IEA); endoplasmic reticulum (IEA, TAS); endoplasmic reticulum membrane (IEA); integral to endoplasmic reticulum membrane (IDA); integral to membrane (IEA); membrane (IEA)"	no	hom
YCR068W::chr00_1	ATG15	1.16436	0.35496	"Lipase, required for intravacuolar lysis of autophagosomes; located in the endoplasmic reticulum membrane and targeted to intravacuolar vesicles during autophagy via the multivesicular body (MVB) pathway"	catalytic activity (IEA); hydrolase activity (IEA); lipase activity (ISM); triacylglycerol lipase activity (IEA)	"autophagy (IEA, IDA, IMP); lipid catabolic process (IEA); lipid metabolic process (IEA); membrane disassembly (IMP, IDA); multivesicular body membrane disassembly (IMP); vacuolar protein processing (IMP, IDA)"	"Golgi apparatus (IEA); Golgi membrane (IEA); endoplasmic reticulum (IEA); endoplasmic reticulum membrane (IEA); endosome (IEA); integral to membrane (IEA, IDA, ISS, IPI); late endosome membrane (IEA); membrane (IEA); vacuolar lumen (IDA)"	no	hom
YCR069W::chr00_16a	CPR4	1.20243	0.13741	"Peptidyl-prolyl cis-trans isomerase (cyclophilin), catalyzes the cis-trans isomerization of peptide bonds N-terminal to proline residues; has a potential role in the secretory pathway"	"isomerase activity (IEA); peptidyl-prolyl cis-trans isomerase activity (ISS, IEA)"	biological_process (ND); protein folding (IEA)	"integral to membrane (IEA); membrane (IEA, ISS)"	no	hom
YCR071C::chr00_1	IMG2	-0.360521	-0.0658922	Mitochondrial ribosomal protein of the small subunit	"structural constituent of ribosome (IEA, IPI, ISS)"	"telomere maintenance (IMP); translation (IEA, IC)"	"intracellular (IEA); mitochondrial large ribosomal subunit (IPI); mitochondrion (IDA, IEA); ribonucleoprotein complex (IEA); ribosome (IEA)"	no	hom
YCR072C::chr00_16a	RSA4	0.569031	0.0598298	"WD-repeat protein involved in ribosome biogenesis; may interact with ribosomes; required for maturation and efficient intra-nuclear transport or pre-60S ribosomal subunits, localizes to the nucleolus"	molecular_function (ND)	ribosomal large subunit assembly and maintenance (IMP); ribosome biogenesis and assembly (RCA)	nucleolus (IDA); ribosome (IDA)	yes	het
YCR073C::chr00_16a	SSK22	-0.0155792	-2.97E-05	"MAP kinase kinase kinase of the HOG1 mitogen-activated signaling pathway; functionally redundant with, and homologous to, Ssk2p; interacts with and is activated by Ssk1p; phosphorylates Pbs2p"	ATP binding (IEA); MAP kinase kinase kinase activity (TAS); kinase activity (IEA); nucleotide binding (IEA); protein kinase activity (IEA); protein serine/threonine kinase activity (IEA); transferase activity (IEA)	"activation of MAPKK activity during osmolarity sensing (TAS); negative regulation of transposition, RNA-mediated (IMP); osmosensory signaling pathway (TAS); protein amino acid phosphorylation (IEA, TAS)"	cellular_component (ND)	no	hom
YCR073W-A::chr00_1	SOL2	-0.814542	-0.198536	"Protein with a possible role in tRNA export; shows similarity to 6-phosphogluconolactonase non-catalytic domains but does not exhibit this enzymatic activity; homologous to Sol1p, Sol3p, and Sol4p"	"6-phosphogluconolactonase activity (IDA, IEA); hydrolase activity (IEA); molecular_function (ND)"	"carbohydrate metabolic process (IEA); pentose-phosphate shunt (IEA); tRNA export from nucleus (IGI, IMP); telomere maintenance (IMP)"	"cytoplasm (IDA, IEA); cytosol (IDA)"	no	hom
YCR075C::chr00_16a	ERS1	-0.184269	-0.00974999	"Protein with similarity to human cystinosin, which is a H(+)-driven transporter involved in L-cystine export from lysosomes and implicated in the disease cystinosis; contains seven transmembrane domains"	"L-cystine transmembrane transporter activity (IGI, ISS)"	"L-cystine transport (IGI, ISS); transport (IEA)"	"endosome (IEA, IDA); endosome membrane (IEA); fungal-type vacuole (IDA); integral to membrane (IEA); membrane (IEA); vacuolar membrane (IEA); vacuole (IEA)"	no	hom
YCR075W-A::chr00_20	YCR075W-A	0.727646	0.0717857	Putative protein of unknown function; identified by homology to Ashbya gossypii	molecular_function (ND)	biological_process (ND)	cellular_component (ND)	no	hom
YCR076C::chr00_1	YCR076C	1.93327	0.298134	Putative protein of unknown function; YCR076C is not an essential gene	molecular_function (ND)	biological_process (ND)	cellular_component (ND)	no	hom
YCR077C::chr00_1	PAT1	0.402077	0.0967039	"Topoisomerase II-associated deadenylation-dependent mRNA-decapping factor; also required for faithful chromosome transmission, maintenance of rDNA locus stability, and protection of mRNA 3'-UTRs from trimming; functionally linked to Pab1p"	molecular_function (ND)	"cell cycle (IEA); cell division (IEA); chromosome segregation (IMP); deadenylation-dependent decapping of nuclear-transcribed mRNA (IMP, IPI); regulation of translational initiation (IMP, IGI)"	"cytoplasm (IEA); cytoplasmic mRNA processing body (IDA, IMP); cytosolic small ribosomal subunit (IDA)"	no	hom
YCR079W::chr00_1	PTC6	0.043916	0.0227442	Mitochondrial protein phosphatase of type 2C with similarity to mammalian PP1Ks; involved in mitophagy; null mutant is sensitive to rapamycin and has decreased phosphorylation of the Pda1 subunit of pyruvate dehydrogenase	catalytic activity (IEA); hydrolase activity (IEA); phosphoprotein phosphatase activity (IEA); protein serine/threonine phosphatase activity (IDA)	macroautophagy (IGI); mitochondrion degradation (IMP); positive regulation of catalytic activity (IMP); protein amino acid dephosphorylation (IMP)	mitochondrial intermembrane space (IDA); mitochondrial matrix (IDA); mitochondrion (IDA)	no	hom
YCR081W::chr00_1	SRB8	-0.672681	-0.10383	Subunit of the RNA polymerase II mediator complex; associates with core polymerase subunits to form the RNA polymerase II holoenzyme; essential for transcriptional regulation; involved in glucose repression	RNA polymerase II transcription mediator activity (TAS)	"negative regulation of transcription from RNA polymerase II promoter (TAS); regulation of transcription, DNA-dependent (IEA); telomere maintenance (IMP); transcription (IEA)"	nucleus (IEA); transcription factor complex (TAS)	no	hom
YCR082W::chr00_1	AHC2	0.957312	0.247923	"Protein of unknown function, putative transcriptional regulator; proposed to be a Ada Histone acetyltransferase complex component; GFP tagged protein is localized to the cytoplasm and nucleus"	molecular_function (ND)	telomere maintenance (IMP)	cytoplasm (IDA); nucleus (IDA)	no	hom
YCR083W::chr00_16a	TRX3	0.946532	0.101787	"Mitochondrial thioredoxin, highly conserved oxidoreductase required to maintain the redox homeostasis of the cell, forms the mitochondrial thioredoxin system with Trr2p, redox state is maintained by both Trr2p and Glr1p"	disulfide oxidoreductase activity (IDA)	cell redox homeostasis (IEA); response to oxidative stress (IMP); transport (IEA)	"mitochondrion (IDA, IEA)"	no	hom
YCR084C::chr00_16a	TUP1			"General repressor of transcription, forms complex with Cyc8p, involved in the establishment of repressive chromatin structure through interactions with histones H3 and H4, appears to enhance expression of some genes"	"general transcriptional repressor activity (IMP, IPI, IDA)"	"negative regulation of transcription (IMP, IPI, IDA); nucleosome positioning (IDA); regulation of transcription, DNA-dependent (IEA); transcription (IEA)"	"nucleus (IEA, IDA, IPI); transcriptional repressor complex (IDA)"	no	hom
YCR085W::chr00_1	YCR085W	-0.649382	-0.134929	"Dubious open reading frame unlikely to encode a protein, based on available experimental and comparative sequence data"				no	hom
YCR086W::chr00_1	CSM1	0.561042	0.252128	"Nucleolar protein that forms a complex with Lrs4p which binds Mam1p at kinetochores during meiosis I to mediate accurate chromosome segregation, may be involved in premeiotic DNA replication; possible role in telomere maintenance"	molecular_function (ND)	"DNA replication (IMP, IPI); homologous chromosome segregation (IMP, IPI); meiosis (IEA); meiotic chromosome segregation (IMP); response to drug (IMP); telomere maintenance (IMP)"	monopolin complex (IDA); nuclear envelope (IDA); nucleolus (IDA); nucleus (IEA)	no	hom
YCR087C-A::chr00_1	LUG1	-0.57014	-0.12172	Putative protein of unknown function; green fluorescent protein (GFP)-fusion protein localizes to the nucleolus; YCR087C-A is not an essential gene	metal ion binding (IEA); molecular_function (ND); zinc ion binding (IEA)	biological_process (ND)	intracellular (IEA); nucleolus (IDA)	no	hom
YCR087W::chr00_1	YCR087W	1.0085	0.230507	"Dubious open reading frame unlikely to encode a protein, based on available experimental and comparative sequence data; partially overlaps uncharacterized gene YCR087C-A; YCR087W is not an essential gene"				no	hom
YCR088W::chr00_16a	ABP1	1.33463	0.161827	"Actin-binding protein of the cortical actin cytoskeleton, important for activation of the Arp2/3 complex that plays a key role actin in cytoskeleton organization"	actin binding (IEA); protein binding (IDA)	actin cortical patch assembly (IMP); establishment of cell polarity (IMP)	"cell cortex (IDA); cytoplasm (IDA, IEA); cytoskeleton (IEA, TAS); intracellular (IEA)"	no	hom
YCR089W::chr00_16a	FIG2	0.250092	0.0342824	"Cell wall adhesin, expressed specifically during mating; may be involved in maintenance of cell wall integrity during mating"	molecular_function (ND)	cell adhesion (IEA); cell wall organization and biogenesis (IEA); cellular morphogenesis during conjugation with cellular fusion (IMP); conjugation (IEA); cytogamy (IMP); regulation of cell shape (IEA); response to pheromone (IEA)	anchored to membrane (IEA); cell wall (IEA); extracellular region (IEA); fungal-type cell wall (IDA); membrane (IEA)	no	hom
YCR090C::chr00_2	YCR090C	-0.602823	-0.0790742	Putative protein of unknown function; green fluorescent protein (GFP)-fusion protein localizes to the cytoplasm and nucleus; YCR090C is not an essential gene	molecular_function (ND)	biological_process (ND)	cytoplasm (IDA); nucleus (IDA)	no	hom
YCR091W::chr00_2	KIN82	0.210631	0.0388522	"Putative serine/threonine protein kinase, most similar to cyclic nucleotide-dependent protein kinase subfamily and the protein kinase C subfamily"	"ATP binding (IEA); kinase activity (IEA); nucleotide binding (IEA); protein kinase activity (IEA, ISS); protein serine/threonine kinase activity (IEA); transferase activity (IEA)"	"protein amino acid phosphorylation (ISS, IEA); response to pheromone (IGI)"	cellular_component (ND)	no	hom
YCR092C::chr00_2	MSH3	-1.70551	-0.258717	"Mismatch repair protein, forms dimers with Msh2p that mediate repair of insertion or deletion mutations and removal of nonhomologous DNA ends, contains a PCNA (Pol30p) binding motif required for genome stability"	ATP binding (IEA); DNA binding (IEA); DNA insertion or deletion binding (IDA); Y-form DNA binding (IDA); double-strand/single-strand DNA junction binding (IDA); loop DNA binding (IDA); mismatched DNA binding (IEA); nucleotide binding (IEA)	"DNA recombination (IMP); DNA repair (IEA); meiotic mismatch repair (IMP); mismatch repair (IMP, IEA); mitotic recombination (IMP); removal of nonhomologous ends (TAS, IGI, IMP); response to DNA damage stimulus (IEA)"	MutSbeta complex (IPI); cytoplasm (IDA); nucleus (IDA)	no	hom
YCR093W::chr00_2	CDC39	0.500909	0.0860997	"Component of the CCR4-NOT complex, which has multiple roles in regulating mRNA levels including regulation of transcription and destabilizing mRNAs by deadenylation; basal transcription factor"	3'-5'-exoribonuclease activity (IDA)	"RNA elongation from RNA polymerase II promoter (IMP, IGI); negative regulation of transcription from RNA polymerase II promoter (TAS); nuclear-transcribed mRNA catabolic process, deadenylation-dependent decay (IGI, IMP, IDA); nuclear-transcribed mRNA poly(A) tail shortening (IDA); pseudohyphal growth (IMP); regulation of cell cycle (IMP); regulation of transcription from RNA polymerase II promoter (IPI); regulation of transcription, DNA-dependent (IEA); response to pheromone during conjugation with cellular fusion (IMP); transcription (IEA)"	"CCR4-NOT core complex (IPI); cytoplasm (IDA, IEA); nucleus (IEA, IDA)"	yes	het
YCR094W::chr00_2	CDC50	-1.96272	-0.245691	"Endosomal protein that regulates cell polarity, controls polarized growth; similar to Ynr048wp and Lem3p"	phospholipid-translocating ATPase activity (IPI)	"G1 phase of mitotic cell cycle (IMP, IDA, IGI); actin cortical patch localization (IGI); endocytosis (IGI); phospholipid translocation (IGI)"	endosome (IEA); integral to membrane (IEA); integral to membrane of membrane fraction (IDA); late endosome (IDA); late endosome membrane (IEA); membrane (IEA); trans-Golgi network (IDA)	no	hom
YCR095C::chr00_14	OCA4	0.625608	0.0554779	"Cytoplasmic protein required for replication of Brome mosaic virus in S. cerevisiae, which is a model system for studying replication of positive-strand RNA viruses in their natural hosts"	molecular_function (ND)	biological_process (ND)	cytoplasm (IDA)	no	hom
YCR095W-A::chr00_23	YCR095W-A	-0.333046	-0.0268625	Putative protein of unknown function	molecular_function (ND)	biological_process (ND)	cellular_component (ND)	no	hom
YCR098C::chr00_2	GIT1	-0.850962	-0.301372	"Plasma membrane permease, mediates uptake of glycerophosphoinositol and glycerophosphocholine as sources of the nutrients inositol and phosphate; expression and transport rate are regulated by phosphate and inositol availability"	glycerophosphodiester transmembrane transporter activity (IMP); transporter activity (IEA)	glycerophosphodiester transport (IMP); transport (IEA)	"integral to membrane (IEA); membrane (IEA); plasma membrane (IMP, ISS)"	no	hom
YCR099C::chr00_2	YCR099C	1.03402	0.237933	Putative protein of unknown function	molecular_function (ND)	biological_process (ND)	cellular_component (ND)	no	hom
YCR100C::chr00_2	YCR100C	1.90473	0.399336	Putative protein of unknown function	molecular_function (ND)	biological_process (ND)	cellular_component (ND)	no	hom
YCR101C::chr00_2	YCR101C	0.774789	0.235487	Putative protein of unknown function; localizes to the membrane fraction; YCR101C is not an essential gene	molecular_function (ND)	biological_process (ND)	membrane fraction (IDA)	no	hom
YCR102C::chr00_2	YCR102C	-0.220574	-0.0709143	Putative protein of unknown function; involved in copper metabolism; similar to C.carbonum toxD gene; YCR102C is not an essential gene	binding (IEA); catalytic activity (IEA); molecular_function (ND); oxidoreductase activity (IEA); zinc ion binding (IEA)	metabolic process (IEA); response to copper ion (IMP)	cellular_component (ND)	no	hom
YCR102W-A::chr00_14	YCR102W-A	-0.417098	-0.0194824	"Dubious open reading frame unlikely to encode a protein, based on available experimental and comparative sequence data"				no	hom
YCR105W::chr00_2	ADH7	-0.0847685	-0.00262551	NADPH-dependent medium chain alcohol dehydrogenase with broad substrate specificity; member of the cinnamyl family of alcohol dehydrogenases; may be involved in fusel alcohol synthesis or in aldehyde tolerance	"alcohol dehydrogenase (NADP+) activity (IDA, ISS, IEA); binding (IEA); catalytic activity (IEA); metal ion binding (IEA); oxidoreductase activity (IEA); zinc ion binding (IEA)"	alcohol metabolic process (IDA); metabolic process (IEA); oxidation reduction (IEA)	soluble fraction (IDA)	no	hom
YCR106W::chr00_2	RDS1	0.60124	0.146186	Zinc cluster transcription factor involved in conferring resistance to cycloheximide	"DNA binding (IEA, IPI); metal ion binding (IEA); transcription activator activity (IMP); transcription factor activity (IEA); zinc ion binding (IEA)"	"regulation of transcription, DNA-dependent (IEA); response to xenobiotic stimulus (IMP); transcription (IEA)"	"nucleus (IEA, IC)"	no	hom
YCR107W::chr00_17a	AAD3	-1.65482	-0.42885	Putative aryl-alcohol dehydrogenase with similarity to P. chrysosporium aryl-alcohol dehydrogenase; mutational analysis has not yet revealed a physiological role	aryl-alcohol dehydrogenase activity (ISS); oxidoreductase activity (IEA)	aldehyde metabolic process (ISS); oxidation reduction (IEA); response to toxin (IEP)	cellular_component (ND)	no	hom
YDL001W::chr4_1	RMD1	1.65682	0.119423	Cytoplasmic protein required for sporulation	molecular_function (ND)	biological_process (ND); meiosis (IEA); sporulation (IEA)	"cytoplasm (IDA, IEA)"	no	hom
YDL002C::chr4_1	NHP10	-0.581785	-0.109272	"Protein related to mammalian high mobility group proteins; likely component of the INO80 complex, which is an ATP-dependent chromatin-remodeling complex"	DNA binding (IEA); molecular_function (ND)	"chromatin remodeling (IPI); regulation of transcription, DNA-dependent (IEA); transcription (IEA)"	"INO80 complex (IPI); nucleus (IEA, IDA)"	no	hom
YDL003W::chr4_1	MCD1	-0.141303	-0.0170176	Essential protein required for sister chromatid cohesion in mitosis and meiosis; subunit of the cohesin complex; expression is cell cycle regulated and peaks in S phase	molecular_function (ND)	cell cycle (IEA); cell division (IEA); chromosome segregation (IEA); establishment of mitotic sister chromatid cohesion (IMP); mitosis (IEA); mitotic chromosome condensation (IMP)	"nuclear chromosome (IEA); nuclear cohesin complex (TAS); nucleus (IEA, IDA)"	yes	het
YDL004W::chr4_1	ATP16	0.276491	0.0598919	"Delta subunit of the central stalk of mitochondrial F1F0 ATP synthase, which is a large, evolutionarily conserved enzyme complex required for ATP synthesis; phosphorylated"	"hydrogen ion transmembrane transporter activity (IEA); hydrogen ion transporting ATP synthase activity, rotational mechanism (IMP, IEA, ISS, IPI); hydrogen ion transporting ATPase activity, rotational mechanism (IEA); hydrolase activity (IEA); metal ion binding (IEA)"	"ATP biosynthetic process (IEA); ATP synthesis coupled proton transport (IMP, ISS, IEA, IPI); ion transport (IEA); proton transport (IEA); transport (IEA)"	"membrane (IEA); mitochondrial inner membrane (IEA); mitochondrial proton-transporting ATP synthase, central stalk (IMP, IDA, ISS, IPI); mitochondrion (IDA, IEA); proton-transporting ATP synthase complex, catalytic core F(1) (IEA); proton-transporting two-sector ATPase complex (IEA)"	yes	het
YDL006W::chr4_1	PTC1	-0.843079	-0.239637	"Type 2C protein phosphatase (PP2C); inactivates the osmosensing MAPK cascade by dephosphorylating Hog1p; mutation delays mitochondrial inheritance; deletion reveals defects in precursor tRNA splicing, sporulation and cell separation"	"catalytic activity (IEA); hydrolase activity (IEA); magnesium ion binding (IEA); manganese ion binding (IEA); metal ion binding (IEA); phosphoprotein phosphatase activity (IEA); protein serine/threonine phosphatase activity (IDA, IEA)"	"inactivation of MAPK activity during osmolarity sensing (IGI, IMP, IDA); mitochondrion inheritance (IMP); protein amino acid dephosphorylation (IDA, IEA); response to stress (IEA); tRNA splicing (IMP); telomere maintenance (IMP)"	cytoplasm (IDA); nucleus (IDA); protein serine/threonine phosphatase complex (IEA)	no	hom
YDL007W::chr4_1	RPT2	1.35404	0.0975195	One of six ATPases of the 19S regulatory particle of the 26S proteasome involved in the degradation of ubiquitinated substrates; required for normal peptide hydrolysis by the core 20S particle	"ATP binding (IEA); ATPase activity (IDA, TAS); endopeptidase activity (TAS); hydrolase activity (IEA); nucleoside-triphosphatase activity (IEA); nucleotide binding (IEA)"	protein catabolic process (IEA); ubiquitin-dependent protein catabolic process (TAS)	"cytoplasm (IEA); cytosol (IEA); nucleus (IEA, IDA); proteasome regulatory particle, base subcomplex (IPI); protein complex (IEA)"	yes	het
YDL008W::chr4_1	APC11	1.0749	0.109253	"Catalytic core subunit of the Anaphase-Promoting Complex/Cyclosome (APC/C), which is a ubiquitin-protein ligase required for degradation of anaphase inhibitors, including mitotic cyclins, during the metaphase/anaphase transition"	"ligase activity (IEA); metal ion binding (IEA); protein binding (TAS); ubiquitin-protein ligase activity (TAS, IDA); zinc ion binding (IEA)"	anaphase-promoting complex-dependent proteasomal ubiquitin-dependent protein catabolic process (IPI); cell cycle (IEA); cell division (IEA); cyclin catabolic process (TAS); mitosis (IEA); mitotic metaphase/anaphase transition (TAS); mitotic sister chromatid segregation (TAS); mitotic spindle elongation (TAS); protein ubiquitination (IPI); ubiquitin cycle (IEA)	anaphase-promoting complex (IDA)	yes	het
YDL009C::chr4_1	YDL009C	-0.545391	-0.127686	"Dubious open reading frame unlikely to encode a protein, based on available experimental and comparative sequence data; partially overlaps the uncharacterized ORF YDL010W; YDL009C is not an essential gene"				no	hom
YDL010W::chr4_1	GRX6	0.907913	0.0923451	Cis-golgi localized monothiol glutaredoxin that binds an iron-sulfur cluster; more similar in activity to dithiol than other monothiol glutaredoxins; involved in the oxidative stress response; functional overlap with GRX6	"2 iron, 2 sulfur cluster binding (IDA); electron carrier activity (IEA); enzyme-thiol transhydrogenase (glutathione-disulfide) activity (IDA); glutathione-disulfide reductase activity (IDA, IMP); protein disulfide oxidoreductase activity (IEA); protein homodimerization activity (IDA)"	"cell redox homeostasis (IEA); response to oxidative stress (IMP, IGI); transport (IEA)"	Golgi lumen (IDA); cis-Golgi network (IDA); fungal-type vacuole (IDA); vacuole (IEA)	no	hom
YDL011C::chr4_1	YDL011C	-0.732186	-0.0540397	"Dubious open reading frame unlikely to encode a protein, based on available experimental and comparative sequence data; overlaps the uncharacterized ORF YDL010W"				no	hom
YDL012C::chr4_1	YDL012C	-0.0275901	0.00701259	Plasma membrane protein of unknown function; may contribute to Non-homologous end-joining (NHEJ) based on double deletion with htz1; YDL012C is not an essential gene	molecular_function (ND)	biological_process (ND)	"membrane (IEA); plasma membrane (IDA, IEA)"	no	hom
YDL013W::chr4_1	SLX5	-0.838876	-0.239902	Subunit of the Slx5-Slx8 substrate-specific ubiquitin ligase complex; stimulated by prior attachment of SUMO to the substrate	"SUMO binding (IDA, IPI); ubiquitin-protein ligase activity (IDA); zinc ion binding (IEA)"	"protein sumoylation (IGI, IMP); protein ubiquitination (IDA); response to DNA damage stimulus (IMP, IGI); telomere maintenance (IMP)"	ubiquitin ligase complex (IDA)	no	hom
YDL014W::chr4_1	NOP1	-2.42082	-0.432151	"Nucleolar protein, component of the small subunit processome complex, which is required for processing of pre-18S rRNA; has similarity to mammalian fibrillarin"	"RNA binding (IEA); methyltransferase activity (IEA, IPI, ISS, IMP); transferase activity (IEA)"	"RNA methylation (IMP, ISS, IPI); box C/D snoRNA 3'-end processing (IMP); rRNA modification (TAS); rRNA processing (TAS, IEA); ribosomal large subunit assembly and maintenance (TAS); ribosome biogenesis and assembly (RCA, IEA)"	"90S preribosome (IDA); box C/D snoRNP complex (IDA, TAS); nucleolus (IDA); nucleus (IEA); ribonucleoprotein complex (IEA); ribosome (IDA); small-subunit processome (IDA)"	yes	het
YDL015C::chr4_1	TSC13	1.20825	0.120145	"Enoyl reductase that catalyzes the last step in each cycle of very long chain fatty acid elongation, localizes to the ER, highly enriched in a structure marking nuclear-vacuolar junctions, coimmunoprecipitates with elongases Fen1p and Sur4p"	"oxidoreductase activity (IEA, ISS, IMP); oxidoreductase activity, acting on the CH-CH group of donors (IEA); trans-2-enoyl-CoA reductase (NADPH) activity (IEA)"	"lipid biosynthetic process (IEA); lipid metabolic process (IEA); oxidation reduction (IEA); very-long-chain fatty acid metabolic process (IMP, IGI, IPI)"	"cytoplasm (IEA); endoplasmic reticulum (IEA); endoplasmic reticulum membrane (IEA, IGI, IDA, ISS); integral to membrane (IEA); membrane (IEA); mitochondrion (IDA)"	yes	het
YDL016C::chr4_1	YDL016C	-0.10068	0.0214287	"Dubious open reading frame unlikely to encode a protein, based on available experimental and comparative sequence data; partially overlaps the verified ORF CDC7/YDL153C, the catalytic subunit of a complex that regulates DNA replication"				yes	het
YDL017W::chr4_1	CDC7	0.825205	0.0649018	DDK (Dbf4-dependent kinase) catalytic subunit required for firing origins and replication fork progression in mitosis through phosphorylation of Mcm2-7p complexes and Cdc45p; kinase activity correlates with cyclical DBF4 expression	"ATP binding (IEA); kinase activity (IEA); nucleotide binding (IEA); protein kinase activity (IEA); protein serine/threonine kinase activity (IEA, IMP); transferase activity (IEA)"	"DNA replication initiation (IMP); cell cycle (IEA); cell division (IEA); meiosis (IEA); mitosis (IEA); protein amino acid phosphorylation (IMP, IEA); regulation of chromatin silencing at telomere (IMP)"	Dbf4-dependent protein kinase complex (IGI); nucleus (IDA)	yes	het
YDL018C::chr4_1	ERP3	-0.688574	-0.0520612	"Protein with similarity to Emp24p and Erv25p, member of the p24 family involved in ER to Golgi transport"	molecular_function (ND)	protein transport (IEA); secretion by cell (IMP); transport (IEA); vesicle-mediated transport (IEA)	"endoplasmic reticulum (IEA); endoplasmic reticulum membrane (IEA); integral to membrane (IEA, ISS); membrane (IEA)"	no	hom
YDL019C::chr4_1	OSH2	-0.282096	-0.0273424	"Member of an oxysterol-binding protein family with seven members in S. cerevisiae; family members have overlapping, redundant functions in sterol metabolism and collectively perform a function essential for viability"	oxysterol binding (ISS); phosphatidylinositol binding (ISS); sterol carrier activity (IGI)	endocytosis (IGI); exocytosis (IGI); lipid transport (IEA); maintenance of cell polarity (IGI); steroid metabolic process (IEA); sterol transport (IGI); transport (IEA)	"Golgi apparatus (IEA); cellular bud neck (IDA); endoplasmic reticulum (IDA); membrane (IEA); plasma membrane (IDA, IEA)"	no	hom
YDL020C::chr4_1	RPN4	-1.86229	-0.196276	Transcription factor that stimulates expression of proteasome genes; Rpn4p levels are in turn regulated by the 26S proteasome in a negative feedback control mechanism; RPN4 is transcriptionally regulated by various stress responses	"DNA binding (IEA); transcription activator activity (IDA, IMP); transcription factor activity (IMP, IDA); zinc ion binding (IEA)"	"G2/M transition of mitotic cell cycle (IMP); positive regulation of DNA repair (IMP); positive regulation of protein catabolic process (IMP); positive regulation of transcription (IMP, IDA); regulation of transcription, DNA-dependent (IEA); response to arsenic (IMP, IEP); telomere maintenance (IMP); transcription (IEA)"	"intracellular (IEA); nucleus (IEA); proteasome regulatory particle (IPI, IGI)"	no	hom
YDL021W::chr4_1	GPM2	0.471166	0.0339654	"Homolog of Gpm1p phosphoglycerate mutase, which converts 3-phosphoglycerate to 2-phosphoglycerate in glycolysis; may be non-functional derivative of a gene duplication event"	"catalytic activity (IEA); intramolecular transferase activity, phosphotransferases (IEA); isomerase activity (IEA); molecular_function (ND); phosphoglycerate mutase activity (IMP, IEA)"	biological_process (ND); glycolysis (IEA); metabolic process (IEA)	"cytoplasm (IDA, IEA); cytosol (TAS)"	no	hom
YDL022W::chr4_1	GPD1	-0.0174624	-0.00495853	"NAD-dependent glycerol-3-phosphate dehydrogenase, key enzyme of glycerol synthesis, essential for growth under osmotic stress; expression regulated by high-osmolarity glycerol response pathway; homolog of Gpd2p"	"NAD binding (IEA); binding (IEA); catalytic activity (IEA); coenzyme binding (IEA); glycerol-3-phosphate dehydrogenase (NAD+) activity (IMP, IEA); oxidoreductase activity (IEA); oxidoreductase activity, acting on CH-OH group of donors (IEA); oxidoreductase activity, acting on the CH-OH group of donors, NAD or NADP as acceptor (IEA)"	NADH oxidation (IMP); carbohydrate metabolic process (IEA); glycerol-3-phosphate catabolic process (IEA); glycerol-3-phosphate metabolic process (IEA); intracellular accumulation of glycerol (IMP); metabolic process (IEA); oxidation reduction (IEA); response to stress (IEA)	"cytoplasm (IEA); cytosol (IDA); glycerol-3-phosphate dehydrogenase complex (IEA); peroxisome (IEA, IDA)"	no	hom
YDL023C::chr4_1	YDL023C	0.954978	0.105348	"Dubious open reading frame, unlikely to encode a protein; not conserved in other Saccharomyces species; overlaps the verified gene GPD1; deletion confers sensitivity to GSAO; deletion in cyr1 mutant results in loss of stress resistance"				no	hom
YDL024C::chr4_1	DIA3	0.582008	0.0481765	"Protein of unknown function, involved in invasive and pseudohyphal growth"	"acid phosphatase activity (IEA, ISS); hydrolase activity (IEA)"	invasive growth in response to glucose limitation (IGI); pseudohyphal growth (IMP)	fungal-type cell wall (IDA)	no	hom
YDL025C::chr4_1	YDL025C	0.85165	0.0984596	"Putative protein kinase, potentially phosphorylated by Cdc28p; YDL025C is not an essential gene"	"ATP binding (IEA); kinase activity (IEA); nucleotide binding (IEA); protein kinase activity (IEA, ISS); protein serine/threonine kinase activity (IEA); transferase activity (IEA)"	biological_process (ND); protein amino acid phosphorylation (IEA)	cellular_component (ND)	no	hom
YDL026W::chr00_23	YDL026W	-0.0903422	-0.0188357	"Dubious ORF unlikely to encode a protein, based on available experimental and comparative sequence data"				no	hom
YDL026W::chr4_1	YDL026W	-0.50896	-0.0447744	"Dubious ORF unlikely to encode a protein, based on available experimental and comparative sequence data"				no	hom
YDL027C::chr4_1	YDL027C	0.0388415	-0.0030569	"Putative protein of unknown function; the authentic, non-tagged protein is detected in highly purified mitochondria in high-throughput studies; YDL027C is not an essential gene"	molecular_function (ND)	biological_process (ND)	integral to membrane (IEA); membrane (IEA); mitochondrion (IDA)	no	hom
YDL028C::chr4_1	MPS1	-1.39127	-0.230767	"Dual-specificity kinase required for spindle pole body (SPB) duplication and spindle checkpoint function; substrates include SPB proteins Spc42p, Spc110p, and Spc98p, mitotic exit network protein Mob1p, and checkpoint protein Mad1p"	"ATP binding (IEA); kinase activity (IEA); nucleotide binding (IEA); protein kinase activity (IEA); protein serine/threonine kinase activity (IEA); protein serine/threonine/tyrosine kinase activity (IDA, ISS, IMP); transferase activity (IEA)"	mitotic cell cycle spindle assembly checkpoint (TAS); protein amino acid phosphorylation (IEA); spindle assembly (IMP); spindle pole body duplication in nuclear envelope (IMP)	condensed nuclear chromosome kinetochore (IDA); spindle pole body (IDA)	yes	het
YDL029W::chr4_1	ARP2	3.41591	0.472589	"Essential component of the Arp2/3 complex, which is a highly conserved actin nucleation center required for the motility and integrity of actin patches; involved in endocytosis and membrane growth and polarity"	"ATP binding (IEA, IDA, IMP); actin binding (IEA, TAS); nucleotide binding (IEA); structural constituent of cytoskeleton (TAS)"	"actin filament organization (IMP); mitochondrion inheritance (IMP, IPI)"	Arp2/3 protein complex (IDA); cytoplasm (IEA); cytoskeleton (IEA); mitochondrion (IDA)	yes	het
YDL030W::chr4_1	PRP9	0.13848	0.0133629	"Subunit of the SF3a splicing factor complex, required for spliceosome assembly; acts after the formation of the U1 snRNP-pre-mRNA complex"	RNA binding (IDA); metal ion binding (IEA); nucleic acid binding (IEA); zinc ion binding (IEA)	"RNA splicing (IEA); mRNA processing (IEA); nuclear mRNA splicing, via spliceosome (IDA)"	intracellular (IEA); nucleus (IEA); snRNP U2 (IDA); spliceosome (IEA)	yes	het
YDL031W::chr00_17a	DBP10	-0.114855	0.0223478	"Putative ATP-dependent RNA helicase of the DEAD-box protein family, constituent of 66S pre-ribosomal particles; essential protein involved in ribosome biogenesis"	"ATP binding (IEA); ATP-dependent RNA helicase activity (TAS); ATP-dependent helicase activity (IEA); RNA binding (IEA); helicase activity (IEA); hydrolase activity (IEA); hydrolase activity, acting on acid anhydrides, in phosphorus-containing anhydrides (IEA); nucleic acid binding (IEA); nucleotide binding (IEA)"	"rRNA processing (TAS, IEA); ribosomal large subunit assembly and maintenance (IMP); ribosome biogenesis and assembly (RCA, IEA)"	nucleolus (IDA); nucleus (IEA)	yes	het
YDL032W::chr4_1	YDL032W	1.31103	0.226535	"Dubious open reading frame unlikely to encode a protein, based on available experimental and comparative sequence data; partially overlaps verified gene SLM3/YDL033C; YDL032W is not an essential gene"				no	hom
YDL033C::chr4_1	SLM3	-0.219975	-0.0278084	"tRNA-specific 2-thiouridylase, responsible for 2-thiolation of the wobble base of mitochondrial tRNAs; human ortholog is implicated in myoclonus epilepsy associated with ragged red fibers (MERRF)"	"methyltransferase activity (IEA); tRNA (5-methylaminomethyl-2-thiouridylate)-methyltransferase activity (ISS, IEA, IMP); transferase activity (IEA)"	tRNA modification (IMP); tRNA processing (IEA); translation (IMP)	"cytoplasm (IEA); mitochondrion (IDA, IEA)"	no	hom
YDL034W::chr4_1	YDL034W	0.912665	0.0990323	"Dubious open reading frame unlikely to encode a protein, based on available experimental and comparative sequence data; partially overlaps with verified gene GPR1/YDL035C; YDL034W is not an essential gene"				no	hom
YDL035C::chr4_1	GPR1	1.23831	0.195436	"Plasma membrane G protein coupled receptor (GPCR) that interacts with the heterotrimeric G protein alpha subunit, Gpa2p, and with Plc1p; sensor that integrates nutritional signals with the modulation of cell fate via PKA and cAMP synthesis"	"G-protein coupled receptor activity (IEA, IMP, IPI, ISS); glucose binding (IMP); receptor activity (IEA); signal transducer activity (IEA)"	"G-protein coupled receptor protein signaling pathway (IEA, IMP, IPI); detection of glucose (IMP); detection of sucrose stimulus (IMP); glucose mediated signaling (IGI, IMP); hexose mediated signaling (IMP, IGI); invasive growth in response to glucose limitation (IMP); pseudohyphal growth (IMP); replicative cell aging (IMP); signal transduction (IEA); sucrose mediated signaling (IMP)"	"integral to membrane (IEA); membrane (IEA); plasma membrane (IDA, IEA)"	no	hom
YDL036C::chr00_23	PUS9	-1.11268	-0.115425	Mitochondrial tRNA pseudouridine synthase involved in pseudouridylation of mitochondrial tRNAs at position 32	"RNA binding (IEA); pseudouridine synthase activity (IDA, IEA, IMP)"	"pseudouridine synthesis (IEA); tRNA pseudouridine synthesis (IDA, IMP)"	"cytoplasm (IDA); mitochondrion (ISS, IMP); nucleus (IDA)"	no	hom
YDL036C::chr4_1	PUS9	0.318481	0.0394603	Mitochondrial tRNA pseudouridine synthase involved in pseudouridylation of mitochondrial tRNAs at position 32	"RNA binding (IEA); pseudouridine synthase activity (IDA, IEA, IMP)"	"pseudouridine synthesis (IEA); tRNA pseudouridine synthesis (IDA, IMP)"	"cytoplasm (IDA); mitochondrion (ISS, IMP); nucleus (IDA)"	no	hom
YDL037C::chr4_1	BSC1	-0.0442017	-0.00179027	"Protein of unconfirmed function, similar to cell surface flocculin Muc1p; ORF exhibits genomic organization compatible with a translational readthrough-dependent mode of expression"	molecular_function (ND)	biological_process (ND)	cellular_component (ND)	no	hom
YDL038C::chr4_1	YDL038C	-0.641439	-0.109251	"Merged open reading frame, does not encode a discrete protein; YDL038C was originally annotated as an independent ORF, but as a result of a sequence correction, was merged with adjacent ORF PRM7/YDL039C into a single open reading frame"				no	hom
YDL039C::chr4_1	PRM7	0.634889	0.0425256	"Pheromone-regulated protein, predicted to have one transmembrane segment; promoter contains Gcn4p binding elements"	molecular_function (ND)	conjugation with cellular fusion (IEP); response to drug (IMP); response to pheromone (IEP)	integral to membrane (ISS)	no	hom
YDL040C::chr4_1	NAT1	-0.272426	-0.0521124	"Subunit of the N-terminal acetyltransferase NatA (Nat1p, Ard1p, Nat5p); N-terminally acetylates many proteins, which influences multiple processes such as the cell cycle, heat-shock resistance, mating, sporulation, and telomeric silencing"	"binding (IEA); peptide alpha-N-acetyltransferase activity (IMP, IDA)"	"N-terminal protein amino acid acetylation (IMP, IDA)"	NatA complex (IDA); cytoplasm (IEA); cytosolic ribosome (IDA); mitochondrion (IDA)	no	hom
YDL041W::chr4_1	YDL041W	1.65292	0.287327	"Dubious open reading frame unlikely to encode a protein, based on available experimental and comparative sequence data; overlaps the verified gene SIR2/YDL042C"				no	hom
YDL043C::chr4_1	PRP11	-0.698995	-0.0724476	"Subunit of the SF3a splicing factor complex, required for spliceosome assembly"	RNA binding (IDA); metal ion binding (IEA); nucleic acid binding (IEA); zinc ion binding (IEA)	RNA splicing (IEA); mRNA processing (IEA); spliceosome assembly (IDA)	intracellular (IEA); nucleus (IEA); snRNP U2 (IDA); spliceosome (IEA)	yes	het
YDL044C::chr4_1	MTF2	-0.907098	-0.221315	Mitochondrial matrix protein that interacts with an N-terminal region of mitochondrial RNA polymerase (Rpo41p) and couples RNA processing and translation to transcription	"RNA binding (IEA, IMP)"	"mRNA processing (IEA, IMP); translation (IMP)"	"mitochondrial matrix (IEA); mitochondrion (IDA, IEA)"	no	hom
YDL045C::chr4_1	FAD1	0.578181	0.0889363	"Flavin adenine dinucleotide (FAD) synthetase, performs the second step in synthesis of FAD from riboflavin"	"FMN adenylyltransferase activity (IDA, ISS, IEA); nucleotidyltransferase activity (IEA); transferase activity (IEA)"	"FAD biosynthetic process (IDA, IMP); metabolic process (IEA)"	"cytoplasm (IDA, IEA)"	yes	het
YDL045W-A::chr4_1	MRP10	0.311701	0.122119	Mitochondrial ribosomal protein of the small subunit	structural constituent of ribosome (IDA)	translation (IDA)	mitochondrial small ribosomal subunit (IDA); mitochondrion (IEA); ribonucleoprotein complex (IEA); ribosome (IEA)	no	hom
YDL046W::chr4_1	NPC2	-1.09735	-0.0692778	"Functional homolog of human NPC2/He1, which is a cholesterol-binding protein whose deficiency causes Niemann-Pick type C2 disease involving retention of cholesterol in lysosomes"	molecular_function (ND)	"lipid transport (IEA); sterol transport (IGI, ISS); transport (IEA)"	fungal-type vacuole (IDA); fungal-type vacuole lumen (IDA); vacuole (IEA)	no	hom
YDL047W::chr4_1	SIT4	-0.36645	-0.0936701	Type 2A-related serine-threonine phosphatase that functions in the G1/S transition of the mitotic cycle; cytoplasmic and nuclear protein that modulates functions mediated by Pkc1p including cell wall and actin cytoskeleton organization	hydrolase activity (IEA); iron ion binding (IEA); manganese ion binding (IEA); metal ion binding (IEA); phosphoprotein phosphatase activity (IEA); protein serine/threonine phosphatase activity (TAS)	DNA repair (IMP); G1/S transition of mitotic cell cycle (IGI); TOR signaling pathway (IMP); actin cytoskeleton organization and biogenesis (IMP); cell cycle (IEA); cell division (IEA); cell wall organization and biogenesis (IMP); dephosphorylation (IMP); mitosis (IEA); protein kinase cascade (IMP); replicative cell aging (IMP); response to oxidative stress (IMP); telomere maintenance (IMP)	"cytoplasm (IDA, IEA); nucleus (IDA)"	no	hom
YDL048C::chr4_1	STP4	0.25997	0.0527384	"Protein containing a Kruppel-type zinc-finger domain; has similarity to Stp1p, Stp2p, and Stp3p"	metal ion binding (IEA); molecular_function (ND); nucleic acid binding (IEA); zinc ion binding (IEA)	biological_process (ND)	"cytoplasm (IDA, IEA); intracellular (IEA); mitochondrion (IDA, IEA); nucleus (IEA, IDA)"	no	hom
YDL049C::chr4_1	KNH1	1.13171	0.134412	"Protein with similarity to Kre9p, which is involved in cell wall beta 1,6-glucan synthesis; overproduction suppresses growth defects of a kre9 null mutant"	molecular_function (ND)	"1,6-beta-glucan biosynthetic process (IGI, IMP); cell wall biogenesis (IEA); cell wall organization and biogenesis (IEA)"	"cell wall (IEA); extracellular region (IEA, IDA); fungal-type cell wall (NAS)"	no	hom
YDL050C::chr4_1	YDL050C	-1.25947	-0.115841	"Dubious ORF unlikely to encode a protein, based on available experimental and comparative sequence data"				no	hom
YDL051W::chr4_1	LHP1	1.17047	0.136485	RNA binding protein required for maturation of tRNA and U6 snRNA precursors; acts as a molecular chaperone for RNAs transcribed by polymerase III; homologous to human La (SS-B) autoantigen	"RNA binding (IEA, IDA); nucleic acid binding (IEA); nucleotide binding (IEA)"	RNA processing (IEA); tRNA processing (IMP)	"nucleolus (IDA); nucleoplasm (IDA); nucleus (IEA, IDA); ribonucleoprotein complex (IEA)"	no	hom
YDL052C::chr4_1	SLC1	-2.04499	-0.163266	"1-acyl-sn-gylcerol-3-phosphate acyltransferase, catalyzes the acylation of lysophosphatidic acid to form phosphatidic acid, a key intermediate in lipid metabolism; enzymatic activity detected in lipid particles and microsomes"	"1-acylglycerol-3-phosphate O-acyltransferase activity (IDA, IEA); acyltransferase activity (IEA); transferase activity (IEA)"	glycerophospholipid biosynthetic process (IGI); metabolic process (IEA); phospholipid biosynthetic process (IEA)	integral to membrane (IEA); lipid particle (IDA); membrane (IEA)	no	hom
YDL053C::chr4_1	PBP4	1.20546	0.100647	"Pbp1p binding protein, interacts strongly with Pab1p-binding protein 1 (Pbp1p) in the yeast two-hybrid system; also interacts with Lsm12p in a copurification assay"	molecular_function (ND)	biological_process (ND)	"cytoplasm (IDA, IEA); nucleus (IEA, IDA)"	no	hom
YDL054C::chr4_1	MCH1	-1.06669	-0.12117	"Protein with similarity to mammalian monocarboxylate permeases, which are involved in transport of monocarboxylic acids across the plasma membrane; mutant is not deficient in monocarboxylate transport"	"monocarboxylic acid transmembrane transporter activity (IMP, IGI); transporter activity (ISS)"	"transport (IEA, ISS)"	"integral to membrane (IEA); membrane (IEA, ISS); vacuolar membrane (IEA); vacuole (IEA)"	no	hom
YDL055C::chr4_1	PSA1	1.58645	0.244279	"GDP-mannose pyrophosphorylase (mannose-1-phosphate guanyltransferase), synthesizes GDP-mannose from GTP and mannose-1-phosphate in cell wall biosynthesis; required for normal cell wall structure"	"acyltransferase activity (IEA); mannose-1-phosphate guanylyltransferase activity (IDA, IEA, IMP); nucleotidyltransferase activity (IEA); transferase activity (IEA)"	"GDP-mannose biosynthetic process (IMP, IDA); biosynthetic process (IEA); cell cycle (IEA); cell wall mannoprotein biosynthetic process (IMP); protein amino acid glycosylation (IMP)"	"cytoplasm (IDA, IEA)"	yes	het
YDL056W::chr4_1	MBP1	0.225336	0.0494186	"Transcription factor involved in regulation of cell cycle progression from G1 to S phase, forms a complex with Swi6p that binds to MluI cell cycle box regulatory element in promoters of DNA synthesis genes"	"DNA binding (IEA, IDA); transcription factor activity (IEA, IPI, IMP); transcription repressor activity (IMP, IPI)"	"DNA replication (IMP, IPI); positive regulation of gene-specific transcription (IDA); regulation of cell cycle (IMP, IGI); regulation of transcription, DNA-dependent (IEA); transcription (IEA)"	"MBF transcription complex (IPI); nucleus (IEA, IDA, IPI)"	no	hom
YDL057W::chr4_1	YDL057W	-0.245025	-0.0176028	Putative protein of unknown function; YDL057W is not an essential gene	molecular_function (ND)	biological_process (ND)	cellular_component (ND)	no	hom
YDL058W::chr00_17a	USO1	0.435105	0.037309	"Essential protein involved in intracellular protein transport, coiled-coil protein necessary for transport from ER to Golgi; required for assembly of the ER-to-Golgi SNARE complex"	binding (IEA); molecular_function (ND); protein transporter activity (IEA)	ER to Golgi vesicle-mediated transport (IMP); intracellular protein transport (IEA); protein complex assembly (IDA); protein transport (IEA); transport (IEA); vesicle fusion with Golgi apparatus (IEA)	"ER to Golgi transport vesicle membrane (IDA); Golgi apparatus (IEA); Golgi membrane (IEA, IDA); cytoplasm (IEA); cytoskeleton (IEA); membrane (IEA); soluble fraction (IDA)"	yes	het
YDL059C::chr4_1	RAD59	0.297749	0.062661	Protein involved in the repair of double-strand breaks in DNA during vegetative growth via recombination and single-strand annealing; anneals complementary single-stranded DNA; homologous to Rad52p	DNA strand annealing activity (IDA); protein binding (IPI)	DNA recombination (IEA); DNA repair (IEA); double-strand break repair via break-induced replication (TAS); double-strand break repair via single-strand annealing (IGI); response to DNA damage stimulus (IEA); telomere maintenance via recombination (IMP)	"nucleus (IEA, IGI)"	no	hom
YDL060W::chr4_1	TSR1	-0.954713	-0.091488	"Protein required for processing of 20S pre-rRNA in the cytoplasm, associates with pre-40S ribosomal particles"	ribonucleoprotein binding (IDA)	"rRNA processing (IMP); ribosome biogenesis and assembly (RCA, IEA, IMP)"	"90S preribosome (IDA); cytoplasm (IDA, IEA); nucleolus (IDA); nucleus (IEA)"	yes	het
YDL061C::chr4_1	RPS29B	-0.740526	-0.149768	Protein component of the small (40S) ribosomal subunit; nearly identical to Rps29Ap and has similarity to rat S29 and E. coli S14 ribosomal proteins	"metal ion binding (IEA); structural constituent of ribosome (IEA, IDA); zinc ion binding (IEA)"	"translation (IEA, IDA)"	cytoplasm (IEA); cytosolic small ribosomal subunit (IDA); intracellular (IEA); ribonucleoprotein complex (IEA); ribosome (IEA)	no	hom
YDL062W::chr4_1	YDL062W	0.57942	0.118163	"Dubious open reading frame unlikely to encode a protein, based on available experimental and comparative sequence data; partially overlaps uncharacterized ORF YDL063C; YDL062W is not essential"				no	hom
YDL063C::chr4_1	YDL063C	-1.00133	-0.158407	Putative protein of unknown function; green fluorescent protein (GFP)-fusion protein localizes to the cytoplasm and nucleus; YDL063C is not an essential gene	binding (IEA); molecular_function (ND)	ribosome biogenesis and assembly (RCA)	"cytoplasm (IDA, IEA); nucleus (IEA, IDA)"	no	hom
YDL064W::chr4_1	UBC9	1.29597	0.238995	SUMO-conjugating enzyme involved in the Smt3p conjugation pathway; nuclear protein required for S- and M-phase cyclin degradation and mitotic control; involved in proteolysis mediated by the anaphase-promoting complex cyclosome (APCC)	"SUMO ligase activity (IDA, IMP); ligase activity (IEA); small conjugating protein ligase activity (IEA)"	"G2/M transition of mitotic cell cycle (TAS); cell cycle (IEA); cell division (IEA); mitosis (IEA); mitotic spindle elongation (IMP); post-translational protein modification (IEA); protein sumoylation (IMP, IDA, IPI); regulation of protein metabolic process (IEA); ubiquitin cycle (IEA)"	"nucleus (IEA, IDA)"	yes	het
YDL065C::chr4_1	PEX19	0.754094	0.118164	"Chaperone and import receptor for newly-synthesized class I peroxisomal membrane proteins (PMPs), binds PMPs in the cytoplasm and delivers them to the peroxisome for subsequent insertion into the peroxisomal membrane"	peroxisome membrane targeting sequence binding (IPI); protein binding (IPI)	peroxisome organization and biogenesis (IEA); protein exit from endoplasmic reticulum (IMP); protein import into peroxisome membrane (IMP); protein stabilization (IPI)	cytoplasm (IEA); cytosol (IDA); endoplasmic reticulum (IDA); peroxisomal membrane (IDA); peroxisome (IEA)	no	hom
YDL066W::chr4_1	IDP1	0.573701	0.173091	"Mitochondrial NADP-specific isocitrate dehydrogenase, catalyzes the oxidation of isocitrate to alpha-ketoglutarate; not required for mitochondrial respiration and may function to divert alpha-ketoglutarate to biosynthetic processes"	"isocitrate dehydrogenase (NADP+) activity (TAS, IEA); magnesium ion binding (IEA); manganese ion binding (IEA); metal ion binding (IEA); oxidoreductase activity (IEA); oxidoreductase activity, acting on the CH-OH group of donors, NAD or NADP as acceptor (IEA)"	"glutamate biosynthetic process (IGI, IMP); glyoxylate cycle (IEA); isocitrate metabolic process (TAS); metabolic process (IEA); oxidation reduction (IEA); tricarboxylic acid cycle (IEA)"	"mitochondrial nucleoid (IDA); mitochondrion (IDA, IEA)"	no	hom
YDL067C::chr4_1	COX9	-0.303342	-0.0250206	"Subunit VIIa of cytochrome c oxidase, which is the terminal member of the mitochondrial inner membrane electron transport chain"	"cytochrome-c oxidase activity (IPI, IEA); electron carrier activity (IEA); oxidoreductase activity (IEA)"	"mitochondrial electron transport, cytochrome c to oxygen (IDA); oxidation reduction (IEA); respiratory electron transport chain (IEA)"	"integral to membrane (IEA); membrane (IEA); mitochondrial inner membrane (IEA); mitochondrial respiratory chain (IEA); mitochondrial respiratory chain complex IV (IPI); mitochondrion (IDA, IEA)"	no	hom
YDL068W::chr4_1	YDL068W	-0.260191	-0.0319458	"Dubious ORF unlikely to encode a protein, based on available experimental and comparative sequence data"				no	hom
YDL069C::chr00_23	CBS1	-1.96901	-0.217435	"Mitochondrial translational activator of the COB mRNA; membrane protein that interacts with translating ribosomes, acts on the COB mRNA 5'-untranslated leader"	"translation factor activity, nucleic acid binding (IGI, IMP, IDA)"	regulation of translation (IEA); translation (TAS)	"membrane (IEA); mitochondrial inner membrane (IEA, TAS); mitochondrial ribosome (IPI); mitochondrion (IDA, IEA)"	no	hom
YDL069C::chr4_1	CBS1	0.955112	0.133469	"Mitochondrial translational activator of the COB mRNA; membrane protein that interacts with translating ribosomes, acts on the COB mRNA 5'-untranslated leader"	"translation factor activity, nucleic acid binding (IGI, IMP, IDA)"	regulation of translation (IEA); translation (TAS)	"membrane (IEA); mitochondrial inner membrane (IEA, TAS); mitochondrial ribosome (IPI); mitochondrion (IDA, IEA)"	no	hom
YDL070W::chr4_1	BDF2	0.797759	0.0893077	Protein involved in transcription initiation at TATA-containing promoters; associates with the basal transcription factor TFIID; contains two bromodomains; corresponds to the C-terminal region of mammalian TAF1; redundant with Bdf1p	molecular_function (ND)	"DNA repair (IEA); biological_process (ND); regulation of transcription, DNA-dependent (IEA); response to DNA damage stimulus (IEA); sporulation (IEA); transcription (IEA)"	"cytoplasm (IEA); nucleus (IEA, TAS)"	no	hom
YDL071C::chr4_1	YDL071C	1.75009	0.219996	"Dubious open reading frame unlikely to encode a protein, based on available experimental and comparative sequence data; partially overlaps the verified ORF BDF2/YDL070W"				no	hom
YDL072C::chr4_1	YET3	0.0401155	0.0034292	Protein of unknown function; YET3 null mutant decreases the level of secreted invertase; homolog of human BAP31 protein	molecular_function (ND)	biological_process (ND); intracellular protein transport (IEA); protein transport (IEA); transport (IEA); vesicle-mediated transport (IEA)	"endoplasmic reticulum (IEA, IDA); endoplasmic reticulum membrane (IEA); integral to membrane (IEA); membrane (IEA)"	no	hom
YDL073W::chr4_1	YDL073W	0.493326	0.0854507	Putative protein of unknown function; YDL073W is not an essential gene	molecular_function (ND)	biological_process (ND)	cellular_component (ND)	no	hom
YDL074C::chr4_1	BRE1	-0.34681	-0.0284162	"E3 ubiquitin ligase for Rad6p, required for the ubiquitination of histone H2B, recruitment of Rad6p to promoter chromatin and subsequent methylation of histone H3 (on K4 and K79), contains RING finger domain"	"ligase activity (IEA); metal ion binding (IEA); ubiquitin-protein ligase activity (IMP, ISS, IPI); zinc ion binding (IEA)"	"chromatin modification (IEA); chromatin silencing at telomere (IMP); histone methylation (IMP); histone ubiquitination (IMP); negative regulation of transposition, RNA-mediated (IMP); protein monoubiquitination (IMP); response to drug (IMP); telomere maintenance (IMP); ubiquitin cycle (IEA)"	"cell outer membrane (IEA); chromosome (IEA); nucleus (IEA, IDA)"	no	hom
YDL075W::chr4_1	RPL31A	1	0.416205	"Protein component of the large (60S) ribosomal subunit, nearly identical to Rpl31Bp and has similarity to rat L31 ribosomal protein; associates with the karyopherin Sxm1p"	"structural constituent of ribosome (IEA, IDA)"	"translation (IEA, IDA)"	cytoplasm (IEA); cytosolic large ribosomal subunit (IDA); intracellular (IEA); ribonucleoprotein complex (IEA); ribosome (IEA)	no	hom
YDL076C::chr4_1	RXT3	-1.08404	-0.0714576	Subunit of the RPD3L complex; involved in histone deacetylation	histone deacetylase activity (IDA)	"chromatin modification (IEA); chromatin silencing (RCA); histone deacetylation (IDA); regulation of transcription, DNA-dependent (IEA); transcription (IEA)"	"Rpd3L complex (IDA); nucleus (IEA, IDA)"	no	hom
YDL077C::chr00_23	VAM6	0.0569458	0.0120901	Vacuolar protein that plays a critical role in the tethering steps of vacuolar membrane fusion by facilitating guanine nucleotide exchange on small guanosine triphosphatase Ypt7p	Rab guanyl-nucleotide exchange factor activity (IDA)	"protein transport (IEA); telomere maintenance (IMP); transport (IEA); vacuole fusion, non-autophagic (IDA, IMP); vacuole organization and biogenesis (IMP)"	HOPS complex (IPI); fungal-type vacuole (IDA); vacuolar membrane (IDA); vacuole (IEA)	no	hom
YDL077C::chr4_1	VAM6	1.37846	0.195241	Vacuolar protein that plays a critical role in the tethering steps of vacuolar membrane fusion by facilitating guanine nucleotide exchange on small guanosine triphosphatase Ypt7p	Rab guanyl-nucleotide exchange factor activity (IDA)	"protein transport (IEA); telomere maintenance (IMP); transport (IEA); vacuole fusion, non-autophagic (IDA, IMP); vacuole organization and biogenesis (IMP)"	HOPS complex (IPI); fungal-type vacuole (IDA); vacuolar membrane (IDA); vacuole (IEA)	no	hom
YDL078C::chr4_1	MDH3	-0.414509	-0.00931534	"Peroxisomal malate dehydrogenase, catalyzes interconversion of malate and oxaloacetate; involved in the glyoxylate cycle"	"L-malate dehydrogenase activity (TAS, IEA, IMP); binding (IEA); catalytic activity (IEA); malate dehydrogenase activity (IEA); oxidoreductase activity (IEA); oxidoreductase activity, acting on the CH-OH group of donors, NAD or NADP as acceptor (IEA)"	"NADH regeneration (TAS); carbohydrate metabolic process (IEA); cellular carbohydrate metabolic process (IEA); fatty acid beta-oxidation (TAS); glycolysis (IEA); glyoxylate cycle (TAS, IEA); malate metabolic process (IEA, TAS); metabolic process (IEA); oxidation reduction (IEA); tricarboxylic acid cycle (IEA)"	"peroxisomal matrix (TAS); peroxisome (IEA, IDA)"	no	hom
YDL079C::chr4_1	MRK1	1.67246	0.13212	Glycogen synthase kinase 3 (GSK-3) homolog; one of four GSK-3 homologs in S. cerevisiae that function to activate Msn2p-dependent transcription of stress responsive genes and that function in protein degradation	"ATP binding (IEA); glycogen synthase kinase 3 activity (IGI, ISS); kinase activity (IEA); nucleotide binding (IEA); protein kinase activity (IEA); protein serine/threonine kinase activity (IEA); transferase activity (IEA)"	"protein amino acid phosphorylation (ISS, IEA, IGI); regulation of protein catabolic process (IGI); response to stress (IMP, IGI)"	cellular_component (ND)	no	hom
YDL080C::chr4_1	THI3	-0.66452	-0.0574102	"Probable alpha-ketoisocaproate decarboxylase, may have a role in catabolism of amino acids to long-chain and complex alcohols; required for expression of enzymes involved in thiamine biosynthesis"	"carboxy-lyase activity (IEA, IMP, ISS); catalytic activity (IEA); lyase activity (IEA); magnesium ion binding (IEA); metal ion binding (IEA); thiamin pyrophosphate binding (IEA)"	"branched chain family amino acid catabolic process (IEA); branched chain family amino acid catabolic process to alcohol via Ehrlich pathway (IGI); leucine catabolic process (IGI); positive regulation of transcription from RNA polymerase II promoter (IMP); thiamin biosynthetic process (TAS, IPI, IMP)"	"cytosol (IDA); nucleus (IEA, IDA)"	no	hom
YDL081C::chr4_1	RPP1A	-0.563247	-0.0947699	"Ribosomal stalk protein P1 alpha, involved in the interaction between translational elongation factors and the ribosome; accumulation of P1 in the cytoplasm is regulated by phosphorylation and interaction with the P2 stalk component"	"structural constituent of ribosome (TAS, IEA)"	"telomere maintenance (IMP); translation (TAS); translational elongation (IEA, ISS)"	cytoplasm (IEA); cytosolic large ribosomal subunit (TAS); intracellular (IEA); ribonucleoprotein complex (IEA); ribosome (IEA)	no	hom
YDL082W::chr4_1	RPL13A	-0.288991	-0.0368607	"Protein component of the large (60S) ribosomal subunit, nearly identical to Rpl13Bp; not essential for viability; has similarity to rat L13 ribosomal protein"	"structural constituent of ribosome (TAS, IEA)"	"translation (IEA, TAS)"	cytoplasm (IEA); cytosolic large ribosomal subunit (TAS); intracellular (IEA); ribonucleoprotein complex (IEA); ribosome (IEA)	no	hom
YDL083C::chr4_1	RPS16B	-0.296679	-0.0575518	Protein component of the small (40S) ribosomal subunit; identical to Rps16Ap and has similarity to E. coli S9 and rat S16 ribosomal proteins	"structural constituent of ribosome (TAS, IEA)"	"telomere maintenance (IMP); translation (IEA, TAS)"	cytoplasm (IEA); cytosolic small ribosomal subunit (TAS); intracellular (IEA); ribonucleoprotein complex (IEA); ribosome (IEA)	no	hom
YDL084W::chr4_1	SUB2	-0.258998	0.00150338	Component of the TREX complex required for nuclear mRNA export; member of the DEAD-box RNA helicase superfamily and is involved in early and late steps of spliceosome assembly; homolog of the human splicing factor hUAP56	"ATP binding (IEA); ATP-dependent RNA helicase activity (TAS); ATP-dependent helicase activity (IEA); RNA binding (IEA, IPI); RNA splicing factor activity, transesterification mechanism (ISS); helicase activity (IEA); hydrolase activity (IEA); nucleic acid binding (IEA); nucleotide binding (IEA); protein binding (IPI)"	"RNA elongation from RNA polymerase II promoter (IMP); RNA splicing (IEA); chromatin silencing at telomere (IMP); mRNA export from nucleus (IMP, IPI, IDA); mRNA processing (IEA); mRNA transport (IEA); nuclear mRNA branch site recognition (TAS); nuclear mRNA splicing, via spliceosome (IMP); transcription-coupled nucleotide-excision repair (IMP); transport (IEA)"	"chromosome (IEA); chromosome, telomeric region (IPI); nucleus (IEA, IDA); spliceosome (IEA, TAS); transcription export complex (IPI)"	yes	het
YDL085C-A::chr00_20	YDL085C-A	0.0381743	0.0090732	Putative protein of unknown function; green fluorescent protein (GFP)-fusion protein localizes to the cytoplasm and nucleus	molecular_function (ND)	biological_process (ND)	"cytoplasm (IDA, IEA); nucleus (IEA, IDA)"	no	hom
YDL085W::chr4_1	NDE2	-0.470049	-0.0331507	"Mitochondrial external NADH dehydrogenase, catalyzes the oxidation of cytosolic NADH; Nde1p and Nde2p are involved in providing the cytosolic NADH to the mitochondrial respiratory chain"	FAD binding (IEA); NADH dehydrogenase (ubiquinone) activity (IEA); NADH dehydrogenase activity (ISS); oxidoreductase activity (IEA)	"NADH oxidation (IDA); glucose catabolic process to ethanol (IGI, ISS, IMP); oxidation reduction (IEA)"	"mitochondrial intermembrane space (IEA); mitochondrion (IDA, IEA, ISS, IMP)"	no	hom
YDL086W::chr4_1	YDL086W	0.116849	0.00773393	"Putative protein of unknown function; the authentic, non-tagged protein is detected in highly purified mitochondria in high-throughput studies; YDL086W is not an essential gene"	"carboxymethylenebutenolidase activity (ISS, IEA); hydrolase activity (IEA)"	biological_process (ND)	cytoplasm (IDA); mitochondrion (IDA)	no	hom
YDL087C::chr4_1	LUC7	-0.409057	-0.0485868	Essential protein associated with the U1 snRNP complex; splicing factor involved in recognition of 5' splice site; contains two zinc finger motifs; N-terminal zinc finger binds pre-mRNA	"mRNA binding (IDA, IMP)"	"RNA splicing (IEA); mRNA processing (IEA); mRNA splice site selection (IMP, IGI)"	"nucleus (IEA); ribonucleoprotein complex (IEA); snRNP U1 (IDA, IGI, IMP); spliceosome (IEA)"	yes	het
YDL088C::chr4_1	ASM4	-0.248644	-0.0283077	"Nuclear pore complex subunit, part of a subcomplex also containing Nup53p, Nup170p, and Pse1p"	structural molecule activity (TAS)	"NLS-bearing substrate import into nucleus (TAS); cell cycle (IEA); cell division (IEA); intracellular protein transport across a membrane (IEA); mRNA export from nucleus (IMP); mRNA transport (IEA); mRNA-binding (hnRNP) protein import into nucleus (TAS); mitosis (IEA); nuclear pore organization and biogenesis (TAS); protein export from nucleus (TAS); protein import into nucleus, docking (IPI); protein transport (IEA); rRNA export from nucleus (TAS); ribosomal protein import into nucleus (TAS); snRNA export from nucleus (TAS); snRNP protein import into nucleus (TAS); transport (IEA)"	"nuclear pore (IEA, IDA); nucleus (IEA)"	no	hom
YDL089W::chr4_1	YDL089W	-0.189388	-0.0355648	"Protein of unknown function; interacts with meiotic division protein Csm1p; green fluorescent protein (GFP)-fusion protein localizes to the nuclear periphery, potential Cdc28p substrate"	molecular_function (ND)	biological_process (ND)	cellular_component (ND); integral to membrane (IEA); membrane (IEA)	no	hom
YDL090C::chr4_1	RAM1	0.36081	0.0415307	Beta subunit of the CAAX farnesyltransferase (FTase) that prenylates the a-factor mating pheromone and Ras proteins; required for the membrane localization of Ras proteins and a-factor; homolog of the mammalian FTase beta subunit	"catalytic activity (IEA); metal ion binding (IEA); prenyltransferase activity (IEA); protein farnesyltransferase activity (IDA, IEA); transferase activity (IEA); zinc ion binding (IEA)"	protein amino acid farnesylation (IDA)	protein farnesyltransferase complex (IDA)	no	hom
YDL091C::chr4_1	UBX3	0.689887	0.0980337	"UBX (ubiquitin regulatory X) domain-containing protein that interacts with Cdc48p, green fluorescent protein (GFP)-fusion protein localizes to the cytoplasm in a punctate pattern"	molecular_function (ND)	biological_process (ND); ubiquitin cycle (IEA)	"cytoplasm (IDA, IEA)"	no	hom
YDL092W::chr4_1	SRP14	-0.945034	-0.168124	"Signal recognition particle (SRP) subunit, interacts with the RNA component of SRP to form the Alu domain, which is the region of SRP responsible for arrest of nascent chain elongation during membrane targeting; homolog of mammalian SRP14"	7S RNA binding (IEA); RNA binding (IEA); endoplasmic reticulum signal peptide binding (IEA); signal sequence binding (IPI)	"SRP-dependent cotranslational protein targeting to membrane (IEA); SRP-dependent cotranslational protein targeting to membrane, signal sequence recognition (IC); negative regulation of translational elongation (IEA); protein targeting to ER (IPI)"	"cytoplasm (IEA); nucleus (IEA); ribonucleoprotein complex (IEA); signal recognition particle (IEA); signal recognition particle, endoplasmic reticulum targeting (IDA, IEA)"	yes	het
YDL093W::chr4_1	PMT5	-0.589939	-0.0752122	"Protein O-mannosyltransferase, transfers mannose residues from dolichyl phosphate-D-mannose to protein serine/threonine residues; acts in a complex with Pmt3p, can instead interact with Pmt2p in some conditions; target for new antifungals"	"dolichyl-phosphate-mannose-protein mannosyltransferase activity (IEA, TAS); mannosyltransferase activity (IEA); transferase activity (IEA); transferase activity, transferring glycosyl groups (IEA)"	"protein amino acid O-linked glycosylation (IEA, TAS)"	"endoplasmic reticulum (IEA, TAS); endoplasmic reticulum membrane (IEA); integral to membrane (IEA); membrane (IEA)"	no	hom
YDL094C::chr4_1	YDL094C	-0.40696	-0.050279	"Dubious open reading frame unlikely to encode a protein, based on available experimental and comparative sequence data; partially overlaps verfied gene PMT5/YDL093W; YDL094C is not essential"				no	hom
YDL095W::chr4_1	PMT1	-0.49986	-0.0554591	"Protein O-mannosyltransferase, transfers mannose residues from dolichyl phosphate-D-mannose to protein serine/threonine residues; acts in a complex with Pmt2p, can instead interact with Pmt3p in some conditions; target for new antifungals"	"dolichyl-phosphate-mannose-protein mannosyltransferase activity (IMP, IEA, IDA); mannosyltransferase activity (IEA); transferase activity (IEA); transferase activity, transferring glycosyl groups (IEA)"	"protein amino acid O-linked glycosylation (IEA, IMP, IDA)"	"endoplasmic reticulum (IEA); endoplasmic reticulum membrane (IEA, TAS); integral to membrane (IEA); membrane (IEA)"	no	hom
YDL096C::chr4_2	OPI6	-1.75759	-0.108398	"Dubious open reading frame unlikely to encode a protein, based on available experimental and comparative sequence data; partially overlaps verified gene PMT1/YDL095W; YDL096C is not essential"				no	hom
YDL097C::chr4_2	RPN6	-0.489569	-0.0950849	"Essential, non-ATPase regulatory subunit of the 26S proteasome lid required for the assembly and activity of the 26S proteasome; the human homolog (S9 protein) partially rescues Rpn6p depletion"	structural molecule activity (IMP)	ubiquitin-dependent protein catabolic process (TAS)	"cytosol (IEA); proteasome regulatory particle, lid subcomplex (IPI); proteasome storage granule (IDA); protein complex (IEA)"	yes	het
YDL098C::chr4_2	SNU23	0.381998	0.0713984	Component of U4/U6.U5 snRNP involved in mRNA splicing via spliceosome	"RNA splicing factor activity, transesterification mechanism (IDA, IPI, IMP); metal ion binding (IEA); zinc ion binding (IEA)"	"RNA splicing (IEA); mRNA processing (IEA); nuclear mRNA splicing, via spliceosome (IMP, IPI)"	U4/U6 x U5 tri-snRNP complex (IDA); intracellular (IEA); nucleus (IEA); ribonucleoprotein complex (IEA); spliceosome (IEA)	yes	het
YDL099W::chr4_2	BUG1	0.286812	0.0667104	"Cis-golgi localized protein involved in ER to Golgi transport; forms a complex with the mammalian GRASP65 homolog, Grh1p; mutants are compromised for the fusion of ER-derived vesicles with Golgi membranes"	molecular_function (ND)	"ER to Golgi vesicle-mediated transport (IPI, IMP, IGI); transport (IEA); vesicle-mediated transport (IEA)"	"cis-Golgi network (IDA, IPI); cytoplasm (IDA, IEA)"	no	hom
YDL100C::chr4_2	GET3	-0.217517	-0.0245338	"Guanine nucleotide exchange factor for Gpa1p; amplifies G protein signaling; subunit of the GET complex, which is involved in Golgi to ER trafficking; has low-level ATPase activity and is involved in resistance to heat and metal stress"	ATP binding (IEA); ATPase activity (IDA); arsenite transmembrane-transporting ATPase activity (IEA); guanyl-nucleotide exchange factor activity (IDA); hydrolase activity (IEA); nucleotide binding (IEA)	"anion transport (IEA); pheromone-dependent signal transduction during conjugation with cellular fusion (IMP); response to arsenic (IEA); response to heat (IMP); response to metal ion (IMP); retrograde vesicle-mediated transport, Golgi to ER (IDA, IMP, IGI); transport (IEA); vesicle-mediated transport (IEA)"	"GET complex (IPI); Golgi apparatus (IEA); cytoplasm (IEA); endoplasmic reticulum (IEA, IDA); membrane (IEA)"	no	hom
YDL101C::chr4_2	DUN1	-0.0220176	-0.00475746	"Cell-cycle checkpoint serine-threonine kinase required for DNA damage-induced transcription of certain target genes, phosphorylation of Rad55p and Sml1p, and transient G2/M arrest after DNA damage; also regulates postreplicative DNA repair"	"ATP binding (IEA); kinase activity (IEA); nucleotide binding (IEA); protein kinase activity (IEA, IDA); protein serine/threonine kinase activity (IEA); transferase activity (IEA)"	"DNA damage checkpoint (IMP); cell cycle checkpoint (IMP); protein amino acid phosphorylation (IEA, IDA); replication fork protection (IGI); response to DNA damage stimulus (IEA); telomere maintenance (IMP)"	"nucleus (IEA, IDA)"	no	hom
YDL102W::chr4_2	POL3	3.17438	0.347582	"Catalytic subunit of DNA polymerase delta; required for chromosomal DNA replication during mitosis and meiosis, intragenic recombination, repair of double strand DNA breaks, and DNA replication during nucleotide excision repair (NER)"	"DNA binding (IEA); DNA-directed DNA polymerase activity (IDA, IEA, IMP); exonuclease activity (IEA); hydrolase activity (IEA); metal ion binding (IEA); nuclease activity (IEA); nucleic acid binding (IEA); nucleotide binding (IEA); nucleotidyltransferase activity (IEA); single-stranded DNA specific 3'-5' exodeoxyribonuclease activity (TAS); transferase activity (IEA); zinc ion binding (IEA)"	"DNA replication (IEA, IMP); DNA replication, removal of RNA primer (IDA); RNA-dependent DNA replication (IDA); base-excision repair (TAS); lagging strand elongation (TAS); leading strand elongation (TAS); maintenance of fidelity during DNA-dependent DNA replication (IGI); mismatch repair (NAS); nucleobase, nucleoside, nucleotide and nucleic acid metabolic process (IEA); nucleotide-excision repair (TAS); postreplication repair (TAS)"	delta DNA polymerase complex (TAS); nucleus (IEA); replication fork (IDA)	yes	het
YDL103C::chr4_2	QRI1	1.5813	0.165743	"UDP-N-acetylglucosamine pyrophosphorylase, catalyzes the formation of UDP-N-acetylglucosamine (UDP-GlcNAc), which is important in cell wall biosynthesis, protein N-glycosylation, and GPI anchor biosynthesis"	"UDP-N-acetylglucosamine diphosphorylase activity (IDA, IEA); nucleotidyltransferase activity (IEA); transferase activity (IEA)"	UDP-N-acetylglucosamine biosynthetic process (IDA); metabolic process (IEA)	"cytoplasm (IDA, IEA); nucleus (IDA)"	yes	het
YDL104C::chr4_2	QRI7	-0.488009	-0.0395925	"Putative metalloprotease, similar to O-sialoglycoprotein metallopeptidase from P. haemolytica; the authentic, non-tagged protein is detected in highly purified mitochondria in high-throughput studies"	O-sialoglycoprotein endopeptidase activity (IEA); endopeptidase activity (IEA); hydrolase activity (IEA); metal ion binding (IEA); metallopeptidase activity (IEA); molecular_function (ND); peptidase activity (IEA); zinc ion binding (IEA)	biological_process (ND); proteolysis (IEA)	mitochondrion (IDA)	no	hom
YDL105W::chr4_2	NSE4	1.15675	0.148028	Nuclear protein that plays a role in the function of the Smc5p-Rhc18p complex	molecular_function (ND)	"DNA recombination (IEA); DNA repair (IEA, IMP, IPI); response to DNA damage stimulus (IEA)"	"Smc5-Smc6 complex (IPI); nucleus (IEA, IDA)"	yes	het
YDL106C::chr4_2	PHO2	-1.38141	-0.558327	Homeobox transcription factor; regulatory targets include genes involved in phosphate metabolism; binds cooperatively with Pho4p to the PHO5 promoter; phosphorylation of Pho2p facilitates interaction with Pho4p	"DNA binding (IEA); sequence-specific DNA binding (IEA); transcription activator activity (IMP); transcription factor activity (IEA, ISS, IPI, IGI, IMP)"	"cellular response to phosphate starvation (TAS); histidine biosynthetic process (TAS); purine base biosynthetic process (IDA); regulation of transcription (IEA); regulation of transcription, DNA-dependent (IEA); transcription (IEA, IGI)"	"nucleus (IEA, IDA)"	no	hom
YDL107W::chr4_2	MSS2	0.640388	0.122123	"Peripherally bound inner membrane protein of the mitochondrial matrix involved in membrane insertion of C-terminus of Cox2p, interacts genetically and physically with Cox18p"	molecular_function (ND)	"protein insertion into mitochondrial membrane from inner side (IMP, IPI, IGI)"	extrinsic to mitochondrial inner membrane (IDA); membrane (IEA); mitochondrial inner membrane (IEA); mitochondrial matrix (IDA); mitochondrion (IEA)	no	hom
YDL108W::chr4_2	KIN28	-0.938734	-0.131209	"Serine/threonine protein kinase, subunit of the transcription factor TFIIH; involved in transcription initiation at RNA polymerase II promoters"	"ATP binding (IEA); RNA polymerase subunit kinase activity (IEA, IDA, IMP, ISS); cyclin-dependent protein kinase activating kinase activity (IDA, IMP); cyclin-dependent protein kinase activity (TAS); general RNA polymerase II transcription factor activity (TAS); kinase activity (IEA); nucleotide binding (IEA); protein kinase activity (IEA); protein serine/threonine kinase activity (IEA); transferase activity (IEA)"	"cell cycle (IEA); cell division (IEA); positive regulation of transcription from RNA polymerase II promoter (IMP); protein amino acid phosphorylation (IMP, IEA, IDA); regulation of transcription, DNA-dependent (IEA); transcription (IEA); transcription initiation from RNA polymerase II promoter (TAS)"	"holo TFIIH complex (IDA, IPI); nucleus (IEA)"	yes	het
YDL109C::chr4_2	YDL109C			Putative lipase; involved in lipid metabolism; YDL109C is not an essential gene	catalytic activity (IEA); hydrolase activity (IEA); molecular_function (ND)	"lipid catabolic process (IEA); lipid metabolic process (IEA, IMP)"	cellular_component (ND)	no	hom
YDL110C::chr4_2	TMA17	-0.133601	-0.0149198	Protein of unknown function that associates with ribosomes	molecular_function (ND)	biological_process (ND)	"cytoplasm (IDA, IEA); nucleus (IEA, IDA); ribosome (IDA)"	no	hom
YDL111C::chr4_2	RRP42	-3.62006	-0.404239	"Protein involved in rRNA processing; component of the exosome 3->5 exonuclease complex with Rrp4p, Rrp41p, Rrp43p and Dis3p"	"3'-5'-exoribonuclease activity (TAS, IEA); RNA binding (IEA); exonuclease activity (IEA); hydrolase activity (IEA); nuclease activity (IEA)"	"RNA processing (IEA); mRNA catabolic process (IPI); rRNA processing (TAS, IEA)"	"cytoplasm (IEA); cytoplasmic exosome (RNase complex) (IDA); exosome (RNase complex) (IDA, IEA); nuclear exosome (RNase complex) (IDA); nucleus (IEA)"	yes	het
YDL112W::chr4_2	TRM3	-0.731395	-0.119306	"2'-O-ribose methyltransferase, catalyzes the ribose methylation of the guanosine nucleotide at position 18 of tRNAs"	RNA binding (IEA); RNA methyltransferase activity (IEA); methyltransferase activity (IEA); tRNA (guanine) methyltransferase activity (IDA); tRNA (guanosine-2'-O-)-methyltransferase activity (IEA); transferase activity (IEA)	RNA processing (IEA); tRNA methylation (IDA); tRNA processing (IEA)	"cytoplasm (IDA, IEA)"	no	hom
YDL113C::chr4_2	ATG20	-0.792885	-0.0832374	Sorting nexin family member required for the cytoplasm-to-vacuole targeting (Cvt) pathway and for endosomal sorting; has a Phox homology domain that binds phosphatidylinositol-3-phosphate; interacts with Snx4p; potential Cdc28p substrate	phosphatidylinositol 3-phosphate binding (IDA); phosphoinositide binding (IEA)	"CVT pathway (IMP); cell communication (IEA); early endosome to Golgi transport (IMP, IPI, IGI); macroautophagy (IMP); protein transport (IEA); transport (IEA)"	"cytoplasm (IEA); endosome (IEA, IDA); endosome membrane (IEA); membrane (IEA); peripheral to membrane of membrane fraction (IDA); pre-autophagosomal structure (IDA)"	no	hom
YDL114W::chr4_2	YDL114W	0.233953	0.0193351	Putative protein of unknown function with similarity to acyl-carrier-protein reductases; YDL114W is not an essential gene	binding (IEA); catalytic activity (IEA); molecular_function (ND); oxidoreductase activity (IEA)	biological_process (ND); metabolic process (IEA); oxidation reduction (IEA)	cellular_component (ND)	no	hom
YDL115C::chr4_2	IWR1	0.819417	0.377209	"Protein of unknown function, deletion causes hypersensitivity to the K1 killer toxin"	molecular_function (ND)	"meiosis (TAS); regulation of transcription, DNA-dependent (IEA); transcription (IEA); transcription from RNA polymerase II promoter (IGI, IC)"	"DNA-directed RNA polymerase II, holoenzyme (IPI); cytoplasm (IDA, IEA); nucleus (IEA, IDA)"	no	hom
YDL116W::chr4_2	NUP84			"Subunit of the nuclear pore complex (NPC), forms a subcomplex with Nup85p, Nup120p, Nup145p-C, Sec13p, and Seh1p that plays a role in nuclear mRNA export and NPC biogenesis"	structural molecule activity (TAS)	NLS-bearing substrate import into nucleus (TAS); chromosome localization (IMP); intracellular protein transport across a membrane (IEA); mRNA export from nucleus (IMP); mRNA transport (IEA); mRNA-binding (hnRNP) protein import into nucleus (TAS); nuclear membrane organization and biogenesis (IMP); nuclear pore organization and biogenesis (IMP); protein export from nucleus (TAS); protein transport (IEA); rRNA export from nucleus (TAS); response to DNA damage stimulus (IMP); ribosomal protein import into nucleus (TAS); snRNA export from nucleus (TAS); snRNP protein import into nucleus (TAS); tRNA export from nucleus (TAS); transport (IEA)	"nuclear pore (IEA, IDA); nucleus (IEA)"	no	hom
YDL117W::chr4_2	CYK3	-0.636659	-0.137447	SH3-domain protein located in the mother-bud neck and the cytokinetic actin ring; mutant phenotype and genetic interactions suggest a role in cytokinesis	molecular_function (ND)	cell cycle (IEA); cell division (IEA); cytokinesis (IGI)	"cellular bud neck (IDA, IEA); cytoplasm (IDA, IEA)"	no	hom
YDL118W::chr4_2	YDL118W	-1.06833	-0.197563	"Non-essential protein of unconfirmed function; mutants are defective in telomere maintenance, and are synthetically sick or lethal with alpha-synuclein"	molecular_function (ND)	telomere maintenance (IMP)	cellular_component (ND)	no	hom
YDL119C::chr4_2	YDL119C	-0.986863	-0.0947116	"Putative mitochondrial transport protein; GFP-fusion protein is induced in response to the DNA-damaging agent MMS; the authentic, non-tagged protein is detected in purified mitochondria"	binding (IEA); transporter activity (ISS)	"transport (IEA, ISS)"	"integral to membrane (IEA); membrane (IEA); mitochondrial inner membrane (IEA, ISS); mitochondrion (IDA, IEA)"	no	hom
YDL120W::chr4_2	YFH1	3.49633	0.336083	"Frataxin, regulates mitochondrial iron accumulation; interacts with Isu1p which promotes Fe-S cluster assembly; interacts with electron transport chain components and may influence respiration; human homolog involved in Friedrich's ataxia"	"enzyme regulator activity (IPI, IMP); ferrous iron binding (IDA); iron ion binding (IEA)"	"cellular iron ion homeostasis (IMP, IDA, IGI, IEA); ion transport (IEA); iron incorporation into metallo-sulfur cluster (IGI, IMP); iron ion transport (IEA); oxygen and reactive oxygen species metabolic process (IMP); transport (IEA)"	"mitochondrial matrix (IEA, IDA); mitochondrion (IDA, IEA)"	yes	het
YDL121C::chr4_2	YDL121C	-0.844167	-0.0453126	Putative protein of unknown function; green fluorescent protein (GFP)-fusion protein localizes to the endoplasmic retiuculum; YDL121C is not an essential protein	molecular_function (ND)	biological_process (ND)	"endoplasmic reticulum (IEA, IDA); endoplasmic reticulum membrane (IEA); integral to membrane (IEA); membrane (IEA)"	no	hom
YDL122W::chr4_2	UBP1	0.607894	0.0554687	Ubiquitin-specific protease that removes ubiquitin from ubiquitinated proteins; cleaves at the C terminus of ubiquitin fusions irrespective of their size; capable of cleaving polyubiquitin chains	cysteine-type peptidase activity (IEA); hydrolase activity (IEA); peptidase activity (IEA); ubiquitin thiolesterase activity (IEA); ubiquitin-specific protease activity (IDA)	protein deubiquitination (TAS); ubiquitin cycle (IEA); ubiquitin-dependent protein catabolic process (IEA)	"cytoplasm (IDA, IC); endoplasmic reticulum (IDA)"	no	hom
YDL123W::chr4_2	SNA4	0.0430581	0.0110039	"Protein of unknown function, localized to the vacuolar outer membrane"	molecular_function (ND)	biological_process (ND)	fungal-type vacuole membrane (IDA); integral to membrane (IEA); membrane (IEA); vacuolar membrane (IEA); vacuole (IEA)	no	hom
YDL124W::chr4_2	YDL124W	-0.490453	-0.0189973	"NADPH-dependent alpha-keto amide reductase; reduces aromatic alpha-keto amides, aliphatic alpha-keto esters, and aromatic alpha-keto esters; member of the aldo-keto reductase (AKR) family"	aldo-keto reductase activity (IDA); alpha-keto amide reductase activity (IDA); alpha-keto ester reductase activity (IDA); oxidoreductase activity (IEA)	metabolic process (IC); oxidation reduction (IEA); response to oxidative stress (IGI)	"cytoplasm (IDA, IEA); nucleus (IEA, IDA)"	no	hom
YDL125C::chr4_2	HNT1	-0.559322	-0.0439976	"Adenosine 5'-monophosphoramidase; interacts physically and genetically with Kin28p, a CDK and TFIIK subunit, and genetically with CAK1; member of the histidine triad (HIT) superfamily of nucleotide-binding proteins and similar to Hint"	"catalytic activity (IEA); hydrolase activity (IEA, IDA); nucleotide binding (ISS)"	nucleotide metabolic process (IDA)	cytoplasm (IDA); nucleus (IDA)	no	hom
YDL126C::chr4_2	CDC48	2.02614	0.156812	"ATPase in ER, nuclear membrane and cytosol with homology to mammalian p97; in a complex with Npl4p and Ufd1p participates in retrotranslocation of ubiquitinated proteins from the ER into the cytosol for degradation by the proteasome"	ATP binding (IEA); ATPase activity (IDA); binding (IEA); hydrolase activity (IEA); nucleoside-triphosphatase activity (IEA); nucleotide binding (IEA)	"ER-associated protein catabolic process (IMP); apoptosis (TAS); cell cycle (IEA); mitotic cell cycle (IMP); protein transport (IEA, IDA); transport (IEA); ubiquitin-dependent protein catabolic process (IPI, IDA); vesicle fusion (IDA)"	"Cdc48p-Npl4p-Ufd1p AAA ATPase complex (IDA); Doa10p ubiquitin ligase complex (IDA); cytosol (IDA); endoplasmic reticulum (IEA); endoplasmic reticulum membrane (IDA); microsome (IEA, IDA); nucleus (IDA)"	yes	het
YDL127W::chr4_2	PCL2	-2.18697	-0.171796	"G1 cyclin, associates with Pho85p cyclin-dependent kinase (Cdk) to contribute to entry into the mitotic cell cycle, essential for cell morphogenesis; localizes to sites of polarized cell growth"	cyclin-dependent protein kinase regulator activity (IDA); protein kinase binding (IEA)	"G1 phase of mitotic cell cycle (IGI); cell cycle (IEA); cell division (IEA); regulation of cell division (IEA); regulation of cyclin-dependent protein kinase activity (IDA, IEA); regulation of establishment and/or maintenance of cell polarity (IGI, IPI)"	"cellular bud neck (IDA); cellular bud tip (IDA); cyclin-dependent protein kinase holoenzyme complex (IPI); cytoplasm (IEA); incipient cellular bud site (IDA); nucleus (IEA, IDA)"	no	hom
YDL128W::chr4_2	VCX1	-1.06301	-0.0887318	"Vacuolar H+/Ca2+ exchanger involved in control of cytosolic Ca2+ concentration; has similarity to sodium/calcium exchangers, including the bovine Na+/Ca2+,K+ antiporter"	"calcium ion binding (IEA); calcium ion transmembrane transporter activity (IMP, IDA); cation transmembrane transporter activity (IEA); manganese ion binding (IEA); metal ion binding (IEA)"	"calcium ion transport (IMP, IDA, IEA); cation transport (IEA); cellular calcium ion homeostasis (IMP); ion transport (IEA); manganese ion transport (IDA); transport (IEA)"	fungal-type vacuole (IDA); integral to membrane (IEA); membrane (IEA); vacuolar membrane (IEA); vacuole (IEA)	no	hom
YDL129W::chr4_2	YDL129W	-0.236939	-0.0203504	Putative protein of unknown function; green fluorescent protein (GFP)-fusion protein localizes to the cytoplasm and the nucleus; YDL129W is not an essential gene	molecular_function (ND)	biological_process (ND)	"cytoplasm (IDA, IEA); nucleus (IEA, IDA)"	no	hom
YDL130W-A::chr00_2	STF1	0.854488	0.171494	Protein involved in regulation of the mitochondrial F1F0-ATP synthase; Stf1p and Stf2p may act as stabilizing factors that enhance inhibitory action of the Inh1p protein	enzyme inhibitor activity (IEA); molecular_function (ND)	negative regulation of ATPase activity (IDA); negative regulation of nucleotide metabolic process (IEA)	"mitochondrial proton-transporting ATP synthase complex (TAS); mitochondrion (IDA, IEA)"	no	hom
YDL130W::chr4_2	RPP1B	-1.20113	-0.133921	"Ribosomal protein P1 beta, component of the ribosomal stalk, which is involved in interaction of translational elongation factors with ribosome; accumulation is regulated by phosphorylation and interaction with the P2 stalk component"	"structural constituent of ribosome (TAS, IEA)"	"translation (TAS); translational elongation (IEA, ISS)"	cytoplasm (IEA); cytosolic large ribosomal subunit (TAS); intracellular (IEA); ribonucleoprotein complex (IEA); ribosome (IEA)	no	hom
YDL131W::chr4_2	LYS21	-1.0501	-0.146873	"Homocitrate synthase isozyme, catalyzes the condensation of acetyl-CoA and alpha-ketoglutarate to form homocitrate, which is the first step in the lysine biosynthesis pathway; highly similar to the other isozyme, Lys20p"	"catalytic activity (IEA); homocitrate synthase activity (ISS, IEA); transferase activity (IEA); transferase activity, transferring acyl groups, acyl groups converted into alkyl on transfer (IEA)"	amino acid biosynthetic process (IEA); carboxylic acid metabolic process (IEA); lysine biosynthetic process (IEA); lysine biosynthetic process via aminoadipic acid (TAS); metabolic process (IEA)	mitochondrion (IEA); nucleus (IDA)	no	hom
YDL132W::chr4_2	CDC53	2.1885	0.495879	"Cullin, structural protein of SCF complexes (which also contain Skp1p, Cdc34p, Hrt1p and an F-box protein) involved in ubiquitination; SCF promotes the G1-S transition by targeting G1 cyclins and the Cln-CDK inhibitor Sic1p for degradation"	"DNA replication origin binding (IPI); protein binding, bridging (IPI, IMP); ubiquitin protein ligase binding (IEA); ubiquitin-protein ligase activity (IDA)"	G1/S transition of mitotic cell cycle (IMP); G2/M transition of mitotic cell cycle (IGI); SCF-dependent proteasomal ubiquitin-dependent protein catabolic process (IDA); cell cycle (IEA); cell division (IEA); protein ubiquitination during ubiquitin-dependent protein catabolic process (IDA); ubiquitin-dependent protein catabolic process (IEA)	"SCF ubiquitin ligase complex (IPI, IDA); cullin-RING ubiquitin ligase complex (IEA); cytoplasm (IEA); nucleus (IEA)"	yes	het
[truncated: 2,605,941 more chars]
