# Supplementary material for: Mitochondrial protein sorting as a therapeutic target for ATP synthase disorders
Source: Nat Commun. 2014 Dec 18;5:5585. doi: 10.1038/ncomms6585 (PMC4284804; doi:10.1038/ncomms6585)
Supplement: Supplementary Data 3 — Intensities of bands detected by digital autoradiography from SDSPAGE gels corresponding to radiolabeled mitochondrial proteins imported via the TIM23 complex (Fig. 2a-b), in tab-delimited format. [file ncomms6585-s4.txt]

Experiment	Substrate	Time	NaPT	DMSO
Insertion1	b2-220-DHFR	2	2535	2621
Insertion1	b2-220-DHFR	5	12120	12249
Insertion1	b2-220-DHFR	10	27925	21873
Insertion1	b2-220-DHFR	15	57552	45438
Insertion1	b2-220-DHFR	20	82196	49146
Insertion2	b2-220-DHFR	2	2494	1900
Insertion2	b2-220-DHFR	5	12110	9456
Insertion2	b2-220-DHFR	10	29742	19987
Insertion2	b2-220-DHFR	15	66165	48936
Insertion2	b2-220-DHFR	20	96912	61319
Insertion3	b2-220-DHFR	2	7247	8933
Insertion3	b2-220-DHFR	5	45140	33241
Insertion3	b2-220-DHFR	10	107965	86510
Insertion3	b2-220-DHFR	15	167000	110514
Insertion3	b2-220-DHFR	20	212681	145691
Matrix1	b2-220-delta-DHFR	1	1928	4174
Matrix1	b2-220-delta-DHFR	2	6608	9167
Matrix1	b2-220-delta-DHFR	3	10161	14678
Matrix1	b2-220-delta-DHFR	5	15468	27162
Matrix1	b2-220-delta-DHFR	15	42408	75164
Matrix2	b2-220-delta-DHFR	1	4651	10989
Matrix2	b2-220-delta-DHFR	2	12448	19366
Matrix2	b2-220-delta-DHFR	3	19696	28271
Matrix2	b2-220-delta-DHFR	5	37705	59511
Matrix2	b2-220-delta-DHFR	15	108793	155253
Matrix3	b2-220-delta-DHFR	1	3360	5549
Matrix3	b2-220-delta-DHFR	2	8073	10979
Matrix3	b2-220-delta-DHFR	3	19069	18502
Matrix3	b2-220-delta-DHFR	5	22678	32871
Matrix3	b2-220-delta-DHFR	15	62719	82665
