# Supplementary material for: Mitochondrial protein sorting as a therapeutic target for ATP synthase disorders
Source: Nat Commun. 2014 Dec 18;5:5585. doi: 10.1038/ncomms6585 (PMC4284804; doi:10.1038/ncomms6585)
Supplement: Supplementary Data 4 — Measurements of mitochondrial respiration (whole-cell and isolated mitochondria), cytochrome c oxidase-specific activity, ATP synthesis, and ATP hydrolysis in fmc1Δ yeast overexpressing Tim21, in tab-delimited format. [file ncomms6585-s5.txt]

Measurement	Unit	Strain	BiolRep	TechRep	Value
ATPase activity	nmol Pi/min/mg protein	MC1-Empty	1	1	706
ATPase activity	nmol Pi/min/mg protein	MC1-Empty	2	1	759
ATPase activity	nmol Pi/min/mg protein	MC1-TIM21	1	1	733
ATPase activity	nmol Pi/min/mg protein	MC1-TIM21	2	1	732
ATPase activity	nmol Pi/min/mg protein	MC6-Empty	1	1	151
ATPase activity	nmol Pi/min/mg protein	MC6-Empty	2	1	143
ATPase activity	nmol Pi/min/mg protein	MC6-TIM21	1	1	200
ATPase activity	nmol Pi/min/mg protein	MC6-TIM21	2	1	240
ATP synthesis	nmol ATP/min/mg protein	MC1-Empty	1	1	886.66
ATP synthesis	nmol ATP/min/mg protein	MC1-Empty	2	1	768
ATP synthesis	nmol ATP/min/mg protein	MC1-TIM21	1	1	697.27
ATP synthesis	nmol ATP/min/mg protein	MC1-TIM21	2	1	1153.83
ATP synthesis	nmol ATP/min/mg protein	MC6-Empty	1	1	46.62
ATP synthesis	nmol ATP/min/mg protein	MC6-Empty	2	1	42.26
ATP synthesis	nmol ATP/min/mg protein	MC6-TIM21	1	1	87.94
ATP synthesis	nmol ATP/min/mg protein	MC6-TIM21	2	1	93.6
Specific COX activity	nmol O/min/mg protein	MC1-Empty	1	1	2583
Specific COX activity	nmol O/min/mg protein	MC1-Empty	2	1	2474
Specific COX activity	nmol O/min/mg protein	MC1-TIM21	1	1	2211
Specific COX activity	nmol O/min/mg protein	MC1-TIM21	2	1	3016
Specific COX activity	nmol O/min/mg protein	MC6-Empty	1	1	363
Specific COX activity	nmol O/min/mg protein	MC6-Empty	2	1	282
Specific COX activity	nmol O/min/mg protein	MC6-TIM21	1	1	651
Specific COX activity	nmol O/min/mg protein	MC6-TIM21	2	1	647
Respiration (isolated mitochondria)	nmol O/min/mg protein	MC1-Empty	1	1	900
Respiration (isolated mitochondria)	nmol O/min/mg protein	MC1-Empty	1	2	903
Respiration (isolated mitochondria)	nmol O/min/mg protein	MC1-Empty	2	1	919
Respiration (isolated mitochondria)	nmol O/min/mg protein	MC1-Empty	2	2	889
Respiration (isolated mitochondria)	nmol O/min/mg protein	MC1-Empty	2	3	833
Respiration (isolated mitochondria)	nmol O/min/mg protein	MC1-Empty	2	4	876
Respiration (isolated mitochondria)	nmol O/min/mg protein	MC1-TIM21	1	1	735
Respiration (isolated mitochondria)	nmol O/min/mg protein	MC1-TIM21	1	2	758
Respiration (isolated mitochondria)	nmol O/min/mg protein	MC1-TIM21	2	1	1110
Respiration (isolated mitochondria)	nmol O/min/mg protein	MC1-TIM21	2	2	1106
Respiration (isolated mitochondria)	nmol O/min/mg protein	MC1-TIM21	2	3	1006
Respiration (isolated mitochondria)	nmol O/min/mg protein	MC6-Empty	1	1	174
Respiration (isolated mitochondria)	nmol O/min/mg protein	MC6-Empty	1	2	202
Respiration (isolated mitochondria)	nmol O/min/mg protein	MC6-Empty	1	3	183
Respiration (isolated mitochondria)	nmol O/min/mg protein	MC6-Empty	1	4	196
Respiration (isolated mitochondria)	nmol O/min/mg protein	MC6-Empty	2	1	130
Respiration (isolated mitochondria)	nmol O/min/mg protein	MC6-Empty	2	2	136
Respiration (isolated mitochondria)	nmol O/min/mg protein	MC6-Empty	2	3	135
Respiration (isolated mitochondria)	nmol O/min/mg protein	MC6-TIM21	1	1	319
Respiration (isolated mitochondria)	nmol O/min/mg protein	MC6-TIM21	1	2	334
Respiration (isolated mitochondria)	nmol O/min/mg protein	MC6-TIM21	2	1	308
Respiration (isolated mitochondria)	nmol O/min/mg protein	MC6-TIM21	2	2	300
Respiration (whole cells)	nmol O/min/OD600	MC1-Empty	1	1	127.905
Respiration (whole cells)	nmol O/min/OD600	MC1-Empty	1	2	119.445
Respiration (whole cells)	nmol O/min/OD600	MC1-Empty	2	1	106.74
Respiration (whole cells)	nmol O/min/OD600	MC1-Empty	2	2	111.345
Respiration (whole cells)	nmol O/min/OD600	MC1-TIM21	1	1	118.185
Respiration (whole cells)	nmol O/min/OD600	MC1-TIM21	1	2	115.515
Respiration (whole cells)	nmol O/min/OD600	MC1-TIM21	2	1	102.21
Respiration (whole cells)	nmol O/min/OD600	MC1-TIM21	2	2	105.375
Respiration (whole cells)	nmol O/min/OD600	MC6-Empty	1	1	47.88
Respiration (whole cells)	nmol O/min/OD600	MC6-Empty	1	2	53.7
Respiration (whole cells)	nmol O/min/OD600	MC6-Empty	2	1	64.185
Respiration (whole cells)	nmol O/min/OD600	MC6-TIM21	1	1	70.89
Respiration (whole cells)	nmol O/min/OD600	MC6-TIM21	1	2	75.945
Respiration (whole cells)	nmol O/min/OD600	MC6-TIM21	2	1	89.49
